# Supplementary material for: Mendelian Randomization Analysis Reveals Causal Effects of Circulating Metabolites on Hyperaldosteronism
Source: Food Sci Nutr. 2025 Jul 14;13(7):e70532. doi: 10.1002/fsn3.70532 (PMC12256986; doi:10.1002/fsn3.70532)
Supplement: Supplementary file 1 — Data S1. [file FSN3-13-e70532-s001.xls]

## Sheet: Tables
Tables
Table S1.Steiger test results.
Table S2. Results of the associations between circulating metabolites and hyperaldosteronism using four medenlian randomization methods.
Table S3. Results of the associations between hyperaldosteronism and circulating metabolites using four medenlian randomization methods.

## Sheet: Table S1
Table S1.Steiger test results.
ID.exposure	Steiger test p-value	Steiger test direction
GCST90199782	1.25741247773249e-202	TRUE
GCST90199783	0	TRUE
GCST90199784	4.45785886146237e-193	TRUE
GCST90199785	4.60999699822636e-146	TRUE
GCST90199786	2.42327923070124e-163	TRUE
GCST90199787	4.20634549587606e-110	TRUE
GCST90199788	0	TRUE
GCST90199789	8.16167115602798e-80	TRUE
GCST90199790	1.75791817436306e-124	TRUE
GCST90199791	0	TRUE
GCST90199792	5.79136235132538e-143	TRUE
GCST90199793	3.04256371557471e-237	TRUE
GCST90199794	1.3704754509771e-148	TRUE
GCST90199795	6.4820861679907e-90	TRUE
GCST90199796	1.29107600303678e-74	TRUE
GCST90199797	3.10259432022358e-102	TRUE
GCST90199798	6.52134949419661e-186	TRUE
GCST90199799	0	TRUE
GCST90199800	3.1599032103385e-133	TRUE
GCST90199801	2.38196004131884e-88	TRUE
GCST90199802	5.53677520194415e-235	TRUE
GCST90199803	4.79775265915504e-139	TRUE
GCST90199804	1.4692176792844e-121	TRUE
GCST90199805	1.4563860786997e-160	TRUE
GCST90199806	6.78562502393598e-256	TRUE
GCST90199807	3.96199825669682e-293	TRUE
GCST90199808	1.33262318286766e-130	TRUE
GCST90199809	3.19382321050506e-134	TRUE
GCST90199810	2.96403519237854e-107	TRUE
GCST90199811	3.46133431878173e-139	TRUE
GCST90199812	3.58928629725024e-90	TRUE
GCST90199813	0	TRUE
GCST90199814	1.30977425057401e-94	TRUE
GCST90199815	2.66858126170922e-223	TRUE
GCST90199816	3.92825061216167e-131	TRUE
GCST90199817	1.37025594372452e-159	TRUE
GCST90199818	1.1845842211302e-126	TRUE
GCST90199819	3.92570260700375e-204	TRUE
GCST90199820	1.09940454870575e-120	TRUE
GCST90199821	1.9217882451955e-146	TRUE
GCST90199822	7.29582965932994e-160	TRUE
GCST90199823	2.42630755213171e-91	TRUE
GCST90199824	2.3629755897642e-116	TRUE
GCST90199825	3.60678774946e-104	TRUE
GCST90199826	1.06536976968957e-201	TRUE
GCST90199827	1.0890434334298e-96	TRUE
GCST90199828	3.30138353462507e-123	TRUE
GCST90199829	3.06842988157798e-77	TRUE
GCST90199830	4.58986246226549e-103	TRUE
GCST90199831	6.61171254528558e-226	TRUE
GCST90199832	1.96590039520434e-116	TRUE
GCST90199833	2.90739450860043e-293	TRUE
GCST90199834	5.95315568172517e-80	TRUE
GCST90199835	5.23393949948615e-243	TRUE
GCST90199836	3.43801050901691e-96	TRUE
GCST90199837	4.11873982475809e-132	TRUE
GCST90199838	4.97742384946155e-227	TRUE
GCST90199839	0	TRUE
GCST90199840	0	TRUE
GCST90199841	0	TRUE
GCST90199842	1.26284711694801e-263	TRUE
GCST90199843	1.43468870610068e-65	TRUE
GCST90199844	0	TRUE
GCST90199845	3.22888628819093e-85	TRUE
GCST90199846	3.20697778038248e-216	TRUE
GCST90199847	1.16703893144616e-117	TRUE
GCST90199848	0	TRUE
GCST90199849	2.02282635607079e-258	TRUE
GCST90199850	2.10970578321107e-254	TRUE
GCST90199851	1.49170503835545e-227	TRUE
GCST90199852	1.23138668173055e-137	TRUE
GCST90199853	1.41598842162324e-286	TRUE
GCST90199854	2.85213041477661e-193	TRUE
GCST90199855	2.34020816074283e-258	TRUE
GCST90199856	0	TRUE
GCST90199857	2.74920676932759e-144	TRUE
GCST90199858	0	TRUE
GCST90199859	2.13358274142091e-165	TRUE
GCST90199860	0	TRUE
GCST90199861	1.80937915437685e-215	TRUE
GCST90199862	7.45846639351235e-107	TRUE
GCST90199863	1.95580367932992e-289	TRUE
GCST90199864	7.71005798835244e-250	TRUE
GCST90199865	1.06630122807029e-143	TRUE
GCST90199866	8.7365308747086e-164	TRUE
GCST90199867	2.18789237485579e-105	TRUE
GCST90199868	2.49446507597643e-221	TRUE
GCST90199869	6.41307479692815e-88	TRUE
GCST90199870	1.09517129094231e-125	TRUE
GCST90199871	1.2593783499141e-150	TRUE
GCST90199872	2.44703156812749e-174	TRUE
GCST90199873	8.14392568117432e-217	TRUE
GCST90199874	1.56051734258103e-92	TRUE
GCST90199875	3.6107470948117e-93	TRUE
GCST90199876	2.31541264676962e-163	TRUE
GCST90199877	2.3363492982082e-76	TRUE
GCST90199878	2.01371566643678e-203	TRUE
GCST90199879	1.89099511372121e-145	TRUE
GCST90199880	1.42960762066641e-287	TRUE
GCST90199881	2.41457739537657e-64	TRUE
GCST90199882	3.91247155750985e-118	TRUE
GCST90199883	9.30379632748062e-172	TRUE
GCST90199884	1.01859659306139e-108	TRUE
GCST90199885	7.75651093905031e-119	TRUE
GCST90199886	0	TRUE
GCST90199887	1.45649539935975e-92	TRUE
GCST90199888	3.5080694158471e-191	TRUE
GCST90199889	8.5877890808107e-214	TRUE
GCST90199890	1.76099024618902e-130	TRUE
GCST90199891	2.86669459323982e-151	TRUE
GCST90199892	2.73892850532469e-89	TRUE
GCST90199893	0	TRUE
GCST90199894	2.86735070001985e-83	TRUE
GCST90199895	5.36514810311456e-81	TRUE
GCST90199896	1.20424752218592e-137	TRUE
GCST90199897	6.8616165875319e-134	TRUE
GCST90199898	2.81619374160293e-119	TRUE
GCST90199899	5.36513229455881e-147	TRUE
GCST90199900	3.21563592679779e-184	TRUE
GCST90199901	4.16492609239383e-135	TRUE
GCST90199902	7.47830651879525e-94	TRUE
GCST90199903	3.92531814813891e-107	TRUE
GCST90199904	6.64321761678413e-127	TRUE
GCST90199905	1.76494811991011e-115	TRUE
GCST90199906	1.63175898605196e-112	TRUE
GCST90199907	1.41023991061379e-94	TRUE
GCST90199908	0	TRUE
GCST90199909	3.12319903000536e-75	TRUE
GCST90199910	1.3259159514218e-124	TRUE
GCST90199911	0	TRUE
GCST90199912	1.83981390982643e-141	TRUE
GCST90199913	1.87811504920284e-114	TRUE
GCST90199914	2.11183875093279e-182	TRUE
GCST90199915	8.52093749209779e-124	TRUE
GCST90199916	3.77246832496724e-210	TRUE
GCST90199917	2.85271555057149e-245	TRUE
GCST90199918	9.18371000122892e-134	TRUE
GCST90199919	3.38889192250254e-178	TRUE
GCST90199920	3.24371282136765e-68	TRUE
GCST90199921	2.88409685879878e-59	TRUE
GCST90199922	2.00468355837415e-141	TRUE
GCST90199923	3.01500246168609e-210	TRUE
GCST90199924	2.1134929065815e-149	TRUE
GCST90199925	3.21168925956548e-103	TRUE
GCST90199926	4.54151428984651e-271	TRUE
GCST90199927	1.67652251347763e-83	TRUE
GCST90199928	1.49794738231844e-168	TRUE
GCST90199929	3.44617766268061e-126	TRUE
GCST90199930	2.8146230458435e-111	TRUE
GCST90199931	6.85409630331657e-128	TRUE
GCST90199932	7.97609027270798e-142	TRUE
GCST90199933	1.65247515995867e-146	TRUE
GCST90199934	1.24056782158535e-98	TRUE
GCST90199935	1.72179687677096e-93	TRUE
GCST90199936	5.15273323673059e-116	TRUE
GCST90199937	0	TRUE
GCST90199938	6.26267942281274e-124	TRUE
GCST90199939	5.49465184300292e-100	TRUE
GCST90199940	3.7716951334449e-111	TRUE
GCST90199941	3.18795189492674e-153	TRUE
GCST90199942	1.44406968362459e-111	TRUE
GCST90199943	8.87691847501741e-106	TRUE
GCST90199944	8.62764574012111e-96	TRUE
GCST90199945	1.373970599682e-248	TRUE
GCST90199946	2.79398793967397e-93	TRUE
GCST90199947	1.35362029702525e-108	TRUE
GCST90199948	3.81280765712706e-89	TRUE
GCST90199949	7.10164910729947e-201	TRUE
GCST90199950	1.78819709960986e-158	TRUE
GCST90199951	4.43848863041295e-141	TRUE
GCST90199952	5.5884753503767e-115	TRUE
GCST90199953	1.74424001561243e-96	TRUE
GCST90199954	9.4623218641421e-257	TRUE
GCST90199955	4.88670644722817e-241	TRUE
GCST90199956	2.19814311469553e-137	TRUE
GCST90199957	1.48130197080295e-93	TRUE
GCST90199958	2.50447630112837e-150	TRUE
GCST90199959	1.31274486941436e-144	TRUE
GCST90199960	0	TRUE
GCST90199961	0	TRUE
GCST90199962	4.43806908059226e-208	TRUE
GCST90199963	8.29987937182106e-282	TRUE
GCST90199964	8.37373636127949e-283	TRUE
GCST90199965	1.09179937163048e-123	TRUE
GCST90199966	5.17396974257557e-81	TRUE
GCST90199967	1.25744937228973e-129	TRUE
GCST90199968	2.08940524456781e-142	TRUE
GCST90199969	2.90970607748307e-228	TRUE
GCST90199970	3.98588647563077e-306	TRUE
GCST90199971	0	TRUE
GCST90199972	1.3457741712437e-85	TRUE
GCST90199973	4.22858859498267e-265	TRUE
GCST90199974	5.98836998951044e-123	TRUE
GCST90199975	6.06626770266146e-113	TRUE
GCST90199976	3.63766201358111e-117	TRUE
GCST90199977	3.28686538989847e-210	TRUE
GCST90199978	5.86884671926849e-118	TRUE
GCST90199979	9.6601832893523e-161	TRUE
GCST90199980	2.28166954431859e-150	TRUE
GCST90199981	4.99183614851267e-112	TRUE
GCST90199982	3.94054364800407e-95	TRUE
GCST90199983	1.89241609830357e-211	TRUE
GCST90199984	2.32384273429733e-129	TRUE
GCST90199985	4.27844172794568e-103	TRUE
GCST90199986	8.49753812064842e-113	TRUE
GCST90199987	7.08325991876168e-122	TRUE
GCST90199988	2.61881774909379e-97	TRUE
GCST90199989	2.20546728170076e-65	TRUE
GCST90199990	2.5652302349179e-108	TRUE
GCST90199991	1.70477073492388e-128	TRUE
GCST90199992	0	TRUE
GCST90199993	9.84111362007852e-153	TRUE
GCST90199994	7.78874228441096e-75	TRUE
GCST90199995	9.78141093667051e-171	TRUE
GCST90199996	9.70630702229317e-196	TRUE
GCST90199997	2.21036187806793e-84	TRUE
GCST90199998	1.89501601270199e-111	TRUE
GCST90199999	4.44458082569355e-98	TRUE
GCST90200000	2.17091441344018e-101	TRUE
GCST90200001	3.7102239530945e-235	TRUE
GCST90200002	4.60451595195195e-81	TRUE
GCST90200003	1.08426557983437e-111	TRUE
GCST90200004	7.07138495758276e-101	TRUE
GCST90200005	2.90992060346044e-118	TRUE
GCST90200006	6.58782269337732e-104	TRUE
GCST90200007	2.91140749786388e-106	TRUE
GCST90200008	3.63718539209666e-158	TRUE
GCST90200009	1.02223644021169e-101	TRUE
GCST90200010	1.5259913875535e-139	TRUE
GCST90200011	1.43390703342451e-119	TRUE
GCST90200012	1.78725522110135e-88	TRUE
GCST90200013	8.25453183539213e-133	TRUE
GCST90200014	1.16797577225249e-231	TRUE
GCST90200015	0	TRUE
GCST90200016	8.91258118559376e-115	TRUE
GCST90200017	4.21128535495567e-207	TRUE
GCST90200018	5.90055096498731e-182	TRUE
GCST90200019	2.63394437282743e-116	TRUE
GCST90200020	3.50901001592372e-125	TRUE
GCST90200021	9.47333302146141e-150	TRUE
GCST90200022	4.90478531963313e-232	TRUE
GCST90200023	3.10436188362376e-73	TRUE
GCST90200024	6.21926446540958e-244	TRUE
GCST90200025	1.89783568286655e-118	TRUE
GCST90200026	0	TRUE
GCST90200027	6.79166366578645e-161	TRUE
GCST90200028	5.63753215273759e-165	TRUE
GCST90200029	9.39866952104632e-132	TRUE
GCST90200030	1.8532672270294e-151	TRUE
GCST90200031	3.60496338206469e-239	TRUE
GCST90200032	1.81601526140407e-79	TRUE
GCST90200033	9.53095758229542e-120	TRUE
GCST90200034	4.48750291229979e-134	TRUE
GCST90200035	2.31822258796444e-178	TRUE
GCST90200036	4.05453328557112e-168	TRUE
GCST90200037	2.81109184435014e-142	TRUE
GCST90200038	1.54725558428642e-105	TRUE
GCST90200039	0	TRUE
GCST90200040	8.13488351782409e-161	TRUE
GCST90200041	1.91945357042583e-183	TRUE
GCST90200042	7.93093858034721e-103	TRUE
GCST90200043	8.67642048406933e-151	TRUE
GCST90200044	7.81340321563581e-96	TRUE
GCST90200045	0	TRUE
GCST90200046	4.8150365369257e-205	TRUE
GCST90200047	1.70522940290339e-150	TRUE
GCST90200048	4.70303834714301e-110	TRUE
GCST90200049	2.93030377609445e-166	TRUE
GCST90200050	1.62530990269336e-88	TRUE
GCST90200051	6.40227648412854e-234	TRUE
GCST90200052	0	TRUE
GCST90200053	8.27586314210231e-160	TRUE
GCST90200054	0	TRUE
GCST90200055	6.79334037311245e-140	TRUE
GCST90200056	1.91615953324267e-149	TRUE
GCST90200057	3.05153713746161e-134	TRUE
GCST90200058	7.65806015343939e-182	TRUE
GCST90200059	8.36409773829533e-205	TRUE
GCST90200060	3.26467429470856e-101	TRUE
GCST90200061	2.06556737133653e-146	TRUE
GCST90200062	5.08322939875638e-138	TRUE
GCST90200063	3.188772061412e-289	TRUE
GCST90200064	8.35968021888689e-115	TRUE
GCST90200065	3.00943319507173e-261	TRUE
GCST90200066	1.19349427510979e-113	TRUE
GCST90200067	2.62369157408889e-231	TRUE
GCST90200068	2.45137062017723e-172	TRUE
GCST90200069	4.0185670358067e-120	TRUE
GCST90200070	0	TRUE
GCST90200071	3.93571619867214e-114	TRUE
GCST90200072	1.78900867668987e-122	TRUE
GCST90200073	2.66123782607826e-237	TRUE
GCST90200074	5.31321314285254e-221	TRUE
GCST90200075	5.4089199947998e-138	TRUE
GCST90200076	1.14409680912305e-131	TRUE
GCST90200077	3.95839637988374e-193	TRUE
GCST90200078	1.08296640928046e-228	TRUE
GCST90200079	0	TRUE
GCST90200080	1.63057674679708e-165	TRUE
GCST90200081	3.08409245924455e-165	TRUE
GCST90200082	0	TRUE
GCST90200083	0	TRUE
GCST90200084	9.78570440941176e-87	TRUE
GCST90200085	1.99991978152993e-172	TRUE
GCST90200086	5.42967177179427e-114	TRUE
GCST90200087	1.18125123423543e-121	TRUE
GCST90200088	5.09704821605237e-125	TRUE
GCST90200089	0	TRUE
GCST90200090	1.52746339740253e-128	TRUE
GCST90200091	4.70375027715934e-93	TRUE
GCST90200092	2.41957354964215e-105	TRUE
GCST90200093	3.61219962461216e-118	TRUE
GCST90200094	3.4307201585628e-129	TRUE
GCST90200095	4.86925594587688e-136	TRUE
GCST90200096	3.42093918401015e-84	TRUE
GCST90200097	1.07797413434325e-106	TRUE
GCST90200098	4.5155909141637e-252	TRUE
GCST90200099	6.14497712247122e-139	TRUE
GCST90200100	4.36656432490708e-112	TRUE
GCST90200101	4.16269728813043e-187	TRUE
GCST90200102	1.20866546176608e-162	TRUE
GCST90200103	2.46435248185803e-196	TRUE
GCST90200104	5.34350855683923e-74	TRUE
GCST90200105	5.48716094748597e-203	TRUE
GCST90200106	7.15531478837979e-121	TRUE
GCST90200107	2.5617563727772e-152	TRUE
GCST90200108	5.14944509766323e-87	TRUE
GCST90200109	9.41926181716582e-271	TRUE
GCST90200110	4.81259366607775e-99	TRUE
GCST90200111	1.04113201114557e-104	TRUE
GCST90200112	5.4888469216098e-65	TRUE
GCST90200113	6.03106595840231e-80	TRUE
GCST90200114	1.8506961921542e-148	TRUE
GCST90200115	1.72749360217401e-165	TRUE
GCST90200116	2.13075945166739e-176	TRUE
GCST90200117	1.55592164463451e-227	TRUE
GCST90200118	1.85520287663148e-216	TRUE
GCST90200119	3.02288640698955e-121	TRUE
GCST90200120	2.25941990861813e-89	TRUE
GCST90200121	4.87777948107921e-114	TRUE
GCST90200122	1.63506324351493e-93	TRUE
GCST90200123	0	TRUE
GCST90200124	3.59246873773835e-110	TRUE
GCST90200125	9.35996669283551e-166	TRUE
GCST90200126	2.38298212517289e-137	TRUE
GCST90200127	1.10466074589976e-169	TRUE
GCST90200128	6.2860611908659e-75	TRUE
GCST90200129	2.28832757381048e-184	TRUE
GCST90200130	1.86218966841663e-98	TRUE
GCST90200131	1.28797577899904e-214	TRUE
GCST90200132	1.13835730354797e-135	TRUE
GCST90200133	4.77381660157026e-90	TRUE
GCST90200134	3.08722451864897e-292	TRUE
GCST90200135	4.31493421429427e-172	TRUE
GCST90200136	2.88144756207115e-275	TRUE
GCST90200137	5.16846357980994e-230	TRUE
GCST90200138	2.28831738611525e-90	TRUE
GCST90200139	0	TRUE
GCST90200140	2.17696916282142e-158	TRUE
GCST90200141	2.41877426188354e-137	TRUE
GCST90200142	2.38954176927884e-220	TRUE
GCST90200143	3.5856417615789e-196	TRUE
GCST90200144	3.13387176563673e-242	TRUE
GCST90200145	5.5747171766312e-260	TRUE
GCST90200146	2.51470314126122e-155	TRUE
GCST90200147	4.38113213237015e-183	TRUE
GCST90200148	1.97890825752347e-171	TRUE
GCST90200149	6.0349045827867e-295	TRUE
GCST90200150	0	TRUE
GCST90200151	6.56374296407952e-124	TRUE
GCST90200152	4.27190979071888e-191	TRUE
GCST90200153	0	TRUE
GCST90200154	3.36588938707921e-101	TRUE
GCST90200155	5.64562354582644e-101	TRUE
GCST90200156	1.28855680585389e-160	TRUE
GCST90200157	3.73671807948879e-159	TRUE
GCST90200158	2.88093702930237e-141	TRUE
GCST90200159	1.56915395210125e-135	TRUE
GCST90200160	4.29966457076755e-189	TRUE
GCST90200161	4.42134691429489e-99	TRUE
GCST90200162	2.49253706420301e-79	TRUE
GCST90200163	2.61569244802894e-71	TRUE
GCST90200164	0	TRUE
GCST90200165	2.64395887207127e-275	TRUE
GCST90200166	8.68112419056701e-142	TRUE
GCST90200167	2.37483261071933e-142	TRUE
GCST90200168	6.03889578985148e-99	TRUE
GCST90200169	2.30571802621806e-136	TRUE
GCST90200170	0	TRUE
GCST90200171	2.31328622457237e-103	TRUE
GCST90200172	3.95072181466962e-166	TRUE
GCST90200173	3.59052967909604e-73	TRUE
GCST90200174	2.99610334917642e-247	TRUE
GCST90200175	3.80033751995374e-157	TRUE
GCST90200176	9.44442424039499e-69	TRUE
GCST90200177	3.78666914520316e-76	TRUE
GCST90200178	2.34884293856486e-107	TRUE
GCST90200179	5.65274103801116e-223	TRUE
GCST90200180	1.2279303904066e-86	TRUE
GCST90200181	2.82666459254138e-124	TRUE
GCST90200182	3.91129254951239e-130	TRUE
GCST90200183	0	TRUE
GCST90200184	0	TRUE
GCST90200185	2.95802176674781e-140	TRUE
GCST90200186	3.51016242277734e-128	TRUE
GCST90200187	2.51729090723172e-82	TRUE
GCST90200188	6.09343703436538e-126	TRUE
GCST90200189	1.05780329356968e-109	TRUE
GCST90200190	2.56403503122626e-173	TRUE
GCST90200191	5.79645480358448e-107	TRUE
GCST90200192	2.4616679160418e-148	TRUE
GCST90200193	9.47197292694761e-217	TRUE
GCST90200194	1.91880103028261e-72	TRUE
GCST90200195	0	TRUE
GCST90200196	1.95314807672824e-96	TRUE
GCST90200197	1.39888327986197e-76	TRUE
GCST90200198	8.63642095122136e-122	TRUE
GCST90200199	1.50818516787198e-99	TRUE
GCST90200200	2.54360029372519e-61	TRUE
GCST90200201	3.08587482290955e-246	TRUE
GCST90200202	2.04697665887241e-96	TRUE
GCST90200203	3.07149228584616e-283	TRUE
GCST90200204	1.1905110182874e-77	TRUE
GCST90200205	5.91638936861633e-219	TRUE
GCST90200206	1.09926168204247e-116	TRUE
GCST90200207	1.58177613156948e-110	TRUE
GCST90200208	3.30981720331311e-121	TRUE
GCST90200209	1.18807457068512e-131	TRUE
GCST90200210	2.12240962640115e-125	TRUE
GCST90200211	1.2232191345548e-112	TRUE
GCST90200212	6.62064852987904e-120	TRUE
GCST90200213	3.1839588600937e-108	TRUE
GCST90200214	5.23354428677334e-201	TRUE
GCST90200215	1.0393839742802e-115	TRUE
GCST90200216	4.94446430086207e-115	TRUE
GCST90200217	7.16678859855227e-101	TRUE
GCST90200218	5.05484608101661e-111	TRUE
GCST90200219	8.25616632492626e-127	TRUE
GCST90200220	7.50378210793818e-106	TRUE
GCST90200221	2.29337510623046e-158	TRUE
GCST90200222	8.66104744826994e-136	TRUE
GCST90200223	5.43081438263842e-129	TRUE
GCST90200224	1.52598551598976e-184	TRUE
GCST90200225	3.416374715739e-93	TRUE
GCST90200226	3.01576481869694e-89	TRUE
GCST90200227	2.7955287211803e-68	TRUE
GCST90200228	1.18230101470558e-109	TRUE
GCST90200229	1.71858567364367e-119	TRUE
GCST90200230	2.24677238165411e-93	TRUE
GCST90200231	4.18034364458071e-161	TRUE
GCST90200232	2.16405982466188e-79	TRUE
GCST90200233	1.42110844792876e-161	TRUE
GCST90200234	4.01899730961284e-118	TRUE
GCST90200235	0	TRUE
GCST90200236	9.62833484496844e-252	TRUE
GCST90200237	1.24572109221234e-136	TRUE
GCST90200238	0	TRUE
GCST90200239	2.1282375312434e-222	TRUE
GCST90200240	2.43114851117972e-115	TRUE
GCST90200241	1.82216709136538e-234	TRUE
GCST90200242	9.39087324930197e-183	TRUE
GCST90200243	5.26709177949982e-225	TRUE
GCST90200244	1.88988889838485e-118	TRUE
GCST90200245	1.86259564500081e-183	TRUE
GCST90200246	8.91508963603181e-137	TRUE
GCST90200247	2.5285567015117e-130	TRUE
GCST90200248	1.37090997663754e-112	TRUE
GCST90200249	1.17678889779283e-149	TRUE
GCST90200250	2.42779065437287e-223	TRUE
GCST90200251	4.656911513699e-76	TRUE
GCST90200252	8.81454894919699e-139	TRUE
GCST90200253	1.26678466228955e-127	TRUE
GCST90200254	8.9696820793411e-69	TRUE
GCST90200255	9.51733691582628e-168	TRUE
GCST90200256	2.19809770237184e-169	TRUE
GCST90200257	0	TRUE
GCST90200258	0	TRUE
GCST90200259	4.33841715951883e-105	TRUE
GCST90200260	3.68007830838359e-82	TRUE
GCST90200261	1.15674117781716e-109	TRUE
GCST90200262	4.97219546459954e-251	TRUE
GCST90200263	7.53289507372204e-155	TRUE
GCST90200264	3.17342642812481e-244	TRUE
GCST90200265	0	TRUE
GCST90200266	4.55712503604203e-166	TRUE
GCST90200267	6.35243962068549e-157	TRUE
GCST90200268	1.17793868198218e-200	TRUE
GCST90200269	7.92693509067069e-242	TRUE
GCST90200270	3.31907098415651e-79	TRUE
GCST90200271	0	TRUE
GCST90200272	3.00120969460566e-83	TRUE
GCST90200273	4.05121213232443e-102	TRUE
GCST90200274	6.64254800687924e-260	TRUE
GCST90200275	0	TRUE
GCST90200276	1.78356414204666e-89	TRUE
GCST90200277	0	TRUE
GCST90200278	4.27998515692093e-85	TRUE
GCST90200279	9.62470771617082e-140	TRUE
GCST90200280	0	TRUE
GCST90200281	2.50776618301625e-119	TRUE
GCST90200282	3.45774270568366e-155	TRUE
GCST90200283	1.04643656696452e-113	TRUE
GCST90200284	5.03545589343509e-90	TRUE
GCST90200285	6.00759479531736e-99	TRUE
GCST90200286	1.35929598550685e-110	TRUE
GCST90200287	2.45800739742031e-100	TRUE
GCST90200288	0	TRUE
GCST90200289	7.54122841789401e-83	TRUE
GCST90200290	4.45889289723866e-130	TRUE
GCST90200291	4.14466329599227e-99	TRUE
GCST90200292	2.42557215574881e-127	TRUE
GCST90200293	6.3163318769677e-109	TRUE
GCST90200294	3.22732486590378e-135	TRUE
GCST90200295	3.21343248145913e-150	TRUE
GCST90200296	1.10756002473638e-100	TRUE
GCST90200297	7.05296712350444e-97	TRUE
GCST90200298	1.6861372990319e-95	TRUE
GCST90200299	7.58095543126496e-160	TRUE
GCST90200300	5.97791376337667e-117	TRUE
GCST90200301	1.07298516762837e-187	TRUE
GCST90200302	2.87755135237925e-132	TRUE
GCST90200303	8.88247731291754e-156	TRUE
GCST90200304	2.02183218841753e-133	TRUE
GCST90200305	6.89030794173494e-119	TRUE
GCST90200306	2.65988314573755e-99	TRUE
GCST90200307	5.68108358808982e-215	TRUE
GCST90200308	6.19755636727627e-90	TRUE
GCST90200309	7.04608597036405e-220	TRUE
GCST90200310	0	TRUE
GCST90200311	1.56532329290929e-162	TRUE
GCST90200312	3.00708188902743e-104	TRUE
GCST90200313	3.30616841828099e-166	TRUE
GCST90200314	2.73000874712453e-169	TRUE
GCST90200315	2.58695703510481e-104	TRUE
GCST90200316	1.13329229166916e-264	TRUE
GCST90200317	6.54957314101033e-120	TRUE
GCST90200318	3.86738052131361e-74	TRUE
GCST90200319	3.14023306323665e-267	TRUE
GCST90200320	3.70436682877642e-72	TRUE
GCST90200321	1.68484523460473e-82	TRUE
GCST90200322	2.23314688669123e-175	TRUE
GCST90200323	1.56953791241721e-161	TRUE
GCST90200324	6.39443415070815e-130	TRUE
GCST90200325	5.72210135192497e-106	TRUE
GCST90200326	4.15928951193331e-80	TRUE
GCST90200327	6.3571387449136e-118	TRUE
GCST90200328	1.04519929153905e-182	TRUE
GCST90200329	1.31500699448748e-106	TRUE
GCST90200330	6.60525381140804e-236	TRUE
GCST90200331	7.18273607760238e-296	TRUE
GCST90200332	5.86242179821763e-176	TRUE
GCST90200333	1.05703816809764e-123	TRUE
GCST90200334	6.12919965589157e-105	TRUE
GCST90200335	1.90400679484596e-220	TRUE
GCST90200336	1.83573913647427e-125	TRUE
GCST90200337	3.10999536422326e-90	TRUE
GCST90200338	8.19180692838549e-103	TRUE
GCST90200339	5.98476311514068e-84	TRUE
GCST90200340	3.80027086646271e-111	TRUE
GCST90200341	1.28479658605332e-143	TRUE
GCST90200342	5.55670130245734e-136	TRUE
GCST90200343	1.32187173609816e-127	TRUE
GCST90200344	4.10826594893323e-123	TRUE
GCST90200345	7.94991103680009e-142	TRUE
GCST90200346	4.04751068528981e-119	TRUE
GCST90200347	9.25847140671108e-119	TRUE
GCST90200348	3.40110589708044e-111	TRUE
GCST90200349	7.85004488067002e-148	TRUE
GCST90200350	5.63519682852363e-84	TRUE
GCST90200351	0	TRUE
GCST90200352	1.39467086900325e-217	TRUE
GCST90200353	8.15038459165896e-85	TRUE
GCST90200354	3.70729778560866e-97	TRUE
GCST90200355	6.14428365261811e-123	TRUE
GCST90200356	1.03864361957306e-71	TRUE
GCST90200357	1.48809913905761e-147	TRUE
GCST90200358	6.46224578810975e-215	TRUE
GCST90200359	9.05614312205365e-139	TRUE
GCST90200360	1.93779089750328e-77	TRUE
GCST90200361	6.43029314413483e-130	TRUE
GCST90200362	7.66319179545942e-114	TRUE
GCST90200363	4.38386788588995e-180	TRUE
GCST90200364	1.26880831085964e-142	TRUE
GCST90200365	3.52061685157629e-166	TRUE
GCST90200366	6.31629709966311e-114	TRUE
GCST90200367	1.5063934563449e-73	TRUE
GCST90200368	1.11536970555618e-79	TRUE
GCST90200369	3.48321015212769e-148	TRUE
GCST90200370	4.2892095778019e-121	TRUE
GCST90200371	3.80898899761772e-147	TRUE
GCST90200372	4.93692753716536e-133	TRUE
GCST90200373	7.77086495880856e-149	TRUE
GCST90200374	1.18759123017945e-111	TRUE
GCST90200375	8.18191005091539e-136	TRUE
GCST90200376	3.09102543259492e-220	TRUE
GCST90200377	7.95501662087311e-105	TRUE
GCST90200378	6.19382711178103e-98	TRUE
GCST90200379	6.16691803771608e-160	TRUE
GCST90200380	3.95772139716335e-124	TRUE
GCST90200381	5.20270851271769e-93	TRUE
GCST90200382	6.5935535059171e-81	TRUE
GCST90200383	4.17340029593022e-195	TRUE
GCST90200384	1.95461156355855e-150	TRUE
GCST90200385	1.95991399052895e-84	TRUE
GCST90200386	1.1054307590984e-130	TRUE
GCST90200387	9.91296660718653e-175	TRUE
GCST90200388	2.2565060316557e-123	TRUE
GCST90200389	6.15210372280898e-86	TRUE
GCST90200390	1.1420466469403e-94	TRUE
GCST90200391	2.62678310685939e-103	TRUE
GCST90200392	0	TRUE
GCST90200393	7.30535798055865e-129	TRUE
GCST90200394	8.85989457581671e-104	TRUE
GCST90200395	3.42513818861597e-106	TRUE
GCST90200396	3.40235706149275e-107	TRUE
GCST90200397	1.31456825475621e-101	TRUE
GCST90200398	1.60823580849857e-95	TRUE
GCST90200399	2.39660345652667e-98	TRUE
GCST90200400	8.01197028537804e-113	TRUE
GCST90200401	1.63335743169886e-143	TRUE
GCST90200402	1.32237839418889e-189	TRUE
GCST90200403	1.81689800372826e-148	TRUE
GCST90200404	4.13101516466762e-135	TRUE
GCST90200405	1.45731573183995e-131	TRUE
GCST90200406	2.06881117518587e-88	TRUE
GCST90200407	7.81223320777518e-110	TRUE
GCST90200408	2.40672136427552e-88	TRUE
GCST90200409	1.55442431133565e-63	TRUE
GCST90200410	3.45253925643264e-104	TRUE
GCST90200411	1.62543097323812e-237	TRUE
GCST90200412	9.84120585755691e-104	TRUE
GCST90200413	5.20732730076773e-187	TRUE
GCST90200414	3.60285656914577e-105	TRUE
GCST90200415	3.54895456138304e-250	TRUE
GCST90200416	1.08873362110774e-170	TRUE
GCST90200417	1.81830992933541e-102	TRUE
GCST90200418	3.85999612959207e-187	TRUE
GCST90200419	1.66538901136502e-168	TRUE
GCST90200420	6.17687796443534e-68	TRUE
GCST90200421	1.01506994682353e-112	TRUE
GCST90200422	1.34006655095277e-112	TRUE
GCST90200423	7.10174177519183e-109	TRUE
GCST90200424	7.30513772860899e-264	TRUE
GCST90200425	9.03869228921582e-229	TRUE
GCST90200426	6.27080903870693e-119	TRUE
GCST90200427	6.33341174160083e-151	TRUE
GCST90200428	4.2425084255635e-63	TRUE
GCST90200429	2.85188981080992e-139	TRUE
GCST90200430	5.5545787945809e-99	TRUE
GCST90200431	1.49523511146348e-105	TRUE
GCST90200432	6.58803008942952e-170	TRUE
GCST90200433	1.21363231522613e-73	TRUE
GCST90200434	3.10984051810404e-134	TRUE
GCST90200435	2.05034059219963e-174	TRUE
GCST90200436	9.59297662971786e-121	TRUE
GCST90200437	4.01198511648688e-116	TRUE
GCST90200438	1.70548013379194e-75	TRUE
GCST90200439	2.40692040721218e-69	TRUE
GCST90200440	1.43702596904306e-114	TRUE
GCST90200441	7.68445678787929e-104	TRUE
GCST90200442	1.04120955328655e-100	TRUE
GCST90200443	1.50723920089028e-112	TRUE
GCST90200444	2.52812614424905e-256	TRUE
GCST90200445	1.51914871327638e-111	TRUE
GCST90200446	2.43097441505817e-108	TRUE
GCST90200447	9.74091294302026e-100	TRUE
GCST90200448	1.53299429199031e-77	TRUE
GCST90200449	6.06262591912104e-79	TRUE
GCST90200450	1.85943768942588e-125	TRUE
GCST90200451	8.15753627365326e-120	TRUE
GCST90200452	0	TRUE
GCST90200453	8.85964391839542e-134	TRUE
GCST90200454	1.44103958142111e-240	TRUE
GCST90200455	1.21995575250251e-139	TRUE
GCST90200456	2.43134019376161e-194	TRUE
GCST90200457	7.45846576375072e-99	TRUE
GCST90200458	1.21439959874128e-180	TRUE
GCST90200459	6.60922439103038e-104	TRUE
GCST90200460	1.20506295780937e-127	TRUE
GCST90200461	1.66576960801681e-136	TRUE
GCST90200462	8.68462855984135e-100	TRUE
GCST90200463	1.61713314307081e-139	TRUE
GCST90200464	1.189758112632e-166	TRUE
GCST90200465	0	TRUE
GCST90200466	2.71120443648652e-123	TRUE
GCST90200467	9.20821387592393e-117	TRUE
GCST90200468	9.22999409881315e-85	TRUE
GCST90200469	7.6022165143713e-119	TRUE
GCST90200470	1.65332826360134e-306	TRUE
GCST90200471	2.36926082130793e-182	TRUE
GCST90200472	5.90224891010177e-100	TRUE
GCST90200473	8.80687581873551e-87	TRUE
GCST90200474	9.9131426609697e-288	TRUE
GCST90200475	8.5645196234738e-129	TRUE
GCST90200476	1.18345489736721e-109	TRUE
GCST90200477	2.04890237226038e-143	TRUE
GCST90200478	5.8865122143986e-104	TRUE
GCST90200479	6.22223999138427e-121	TRUE
GCST90200480	2.19115162053934e-176	TRUE
GCST90200481	1.52001286417e-60	TRUE
GCST90200482	7.76725638285299e-128	TRUE
GCST90200483	9.63589427251155e-123	TRUE
GCST90200484	9.07813701381782e-142	TRUE
GCST90200485	8.82945464418225e-123	TRUE
GCST90200486	3.3935772881111e-80	TRUE
GCST90200487	1.32728087909221e-110	TRUE
GCST90200488	1.16075238370865e-268	TRUE
GCST90200489	1.88217620639599e-108	TRUE
GCST90200490	6.11819120472799e-136	TRUE
GCST90200491	1.55097044380675e-132	TRUE
GCST90200492	4.63590780680245e-106	TRUE
GCST90200493	1.59275169392944e-112	TRUE
GCST90200494	5.38360710272955e-62	TRUE
GCST90200495	1.25012692372163e-50	TRUE
GCST90200496	4.45918449244301e-105	TRUE
GCST90200497	1.60109525561955e-62	TRUE
GCST90200498	1.65486205569239e-84	TRUE
GCST90200499	4.2268275355784e-73	TRUE
GCST90200500	1.79283567051362e-137	TRUE
GCST90200501	7.56254327426686e-141	TRUE
GCST90200502	7.4808681533467e-185	TRUE
GCST90200503	1.44662311340033e-130	TRUE
GCST90200504	4.08337087725362e-131	TRUE
GCST90200505	3.60813112186384e-96	TRUE
GCST90200506	2.27092644893438e-82	TRUE
GCST90200507	3.76357516958129e-137	TRUE
GCST90200508	4.11920214227514e-85	TRUE
GCST90200509	2.56622764185126e-106	TRUE
GCST90200510	5.54268291466055e-80	TRUE
GCST90200511	5.6761982809696e-78	TRUE
GCST90200512	1.39685411038169e-255	TRUE
GCST90200513	2.28483255513926e-67	TRUE
GCST90200514	2.78296023743251e-111	TRUE
GCST90200515	7.74519882719545e-101	TRUE
GCST90200516	5.27732332081642e-90	TRUE
GCST90200517	2.37945262410082e-122	TRUE
GCST90200518	3.06491333476566e-146	TRUE
GCST90200519	4.30734027692057e-130	TRUE
GCST90200520	1.16286228154314e-134	TRUE
GCST90200521	1.69055320257866e-78	TRUE
GCST90200522	5.01338258910372e-88	TRUE
GCST90200523	1.4816329144296e-236	TRUE
GCST90200524	1.74385085427868e-76	TRUE
GCST90200525	3.63012133515604e-66	TRUE
GCST90200526	5.0437557002798e-85	TRUE
GCST90200527	5.42509406652376e-127	TRUE
GCST90200528	5.3196994331158e-89	TRUE
GCST90200529	2.12341274530266e-88	TRUE
GCST90200530	2.24054667690464e-60	TRUE
GCST90200531	4.67449698624213e-68	TRUE
GCST90200532	4.34678303902469e-255	TRUE
GCST90200533	8.68334437386596e-64	TRUE
GCST90200534	1.13309748787222e-86	TRUE
GCST90200535	1.45125069594303e-134	TRUE
GCST90200536	4.51305655947156e-116	TRUE
GCST90200537	1.39694334777956e-188	TRUE
GCST90200538	1.70707224150282e-89	TRUE
GCST90200539	1.60872478344488e-128	TRUE
GCST90200540	4.97993431558854e-115	TRUE
GCST90200541	0	TRUE
GCST90200542	1.22650306127265e-143	TRUE
GCST90200543	3.80692653094771e-141	TRUE
GCST90200544	1.98544633344231e-149	TRUE
GCST90200545	1.69615249326369e-88	TRUE
GCST90200546	2.18507897203573e-72	TRUE
GCST90200547	0	TRUE
GCST90200548	3.96542406429532e-174	TRUE
GCST90200549	2.62496160715244e-138	TRUE
GCST90200550	4.21879389952469e-223	TRUE
GCST90200551	7.21504289221666e-78	TRUE
GCST90200552	2.80653310805063e-86	TRUE
GCST90200553	4.88618274164466e-192	TRUE
GCST90200554	3.42537386988288e-132	TRUE
GCST90200555	3.58212389897448e-160	TRUE
GCST90200556	1.2186211897715e-156	TRUE
GCST90200557	3.08259310314068e-104	TRUE
GCST90200558	4.598493346483e-139	TRUE
GCST90200559	5.89478550908041e-134	TRUE
GCST90200560	1.53776914654402e-82	TRUE
GCST90200561	1.25828614759734e-86	TRUE
GCST90200562	1.89504279420518e-154	TRUE
GCST90200563	3.46938131074444e-71	TRUE
GCST90200564	4.27194908916916e-66	TRUE
GCST90200565	1.00605868311896e-144	TRUE
GCST90200566	5.42697091420716e-157	TRUE
GCST90200567	2.9440409350775e-125	TRUE
GCST90200568	2.47962222493395e-115	TRUE
GCST90200569	4.14216678804878e-102	TRUE
GCST90200570	6.26892070772633e-246	TRUE
GCST90200571	2.10268367681082e-111	TRUE
GCST90200572	1.39687665861078e-74	TRUE
GCST90200573	7.26628365749491e-107	TRUE
GCST90200574	1.24163141581956e-100	TRUE
GCST90200575	2.42175110395043e-207	TRUE
GCST90200576	1.82352296949442e-166	TRUE
GCST90200577	8.62519629322824e-114	TRUE
GCST90200578	6.31083227880244e-226	TRUE
GCST90200579	6.6034487490369e-91	TRUE
GCST90200580	1.15893288925383e-141	TRUE
GCST90200581	0	TRUE
GCST90200582	5.52878243675061e-104	TRUE
GCST90200583	1.30768063353517e-90	TRUE
GCST90200584	2.60000437815136e-167	TRUE
GCST90200585	1.01201935433183e-168	TRUE
GCST90200586	0	TRUE
GCST90200587	3.10155408911603e-151	TRUE
GCST90200588	1.72098247590113e-93	TRUE
GCST90200589	2.46218624392592e-88	TRUE
GCST90200590	6.73696797857617e-183	TRUE
GCST90200591	8.06243806967951e-117	TRUE
GCST90200592	9.5855114784667e-284	TRUE
GCST90200593	2.02290751871234e-110	TRUE
GCST90200594	0	TRUE
GCST90200595	2.84441845470166e-58	TRUE
GCST90200596	2.28277315380744e-123	TRUE
GCST90200597	2.49238166266359e-99	TRUE
GCST90200598	3.26722262705412e-74	TRUE
GCST90200599	2.19804681660386e-108	TRUE
GCST90200600	3.10694229566607e-79	TRUE
GCST90200601	6.48160535723406e-262	TRUE
GCST90200602	1.97152116408428e-105	TRUE
GCST90200603	1.16901003154112e-200	TRUE
GCST90200604	1.95427499647149e-118	TRUE
GCST90200605	2.06574236731321e-96	TRUE
GCST90200606	1.12792876308397e-92	TRUE
GCST90200607	3.31476503651297e-81	TRUE
GCST90200608	0	TRUE
GCST90200609	1.32474541119364e-113	TRUE
GCST90200610	1.03251673048802e-96	TRUE
GCST90200611	1.33893392395378e-77	TRUE
GCST90200612	1.40979030851433e-94	TRUE
GCST90200613	4.50177014888006e-179	TRUE
GCST90200614	3.13976959727872e-155	TRUE
GCST90200615	1.29039641934765e-99	TRUE
GCST90200616	2.30465930069077e-181	TRUE
GCST90200617	1.12753657577762e-77	TRUE
GCST90200618	5.12106140087739e-86	TRUE
GCST90200619	2.44481753658991e-93	TRUE
GCST90200620	1.93388674196407e-115	TRUE
GCST90200621	4.13831405447599e-192	TRUE
GCST90200622	1.72570968292471e-99	TRUE
GCST90200623	7.40417589686884e-137	TRUE
GCST90200624	2.824424324237e-203	TRUE
GCST90200625	3.48514818243494e-116	TRUE
GCST90200626	4.23864434807141e-273	TRUE
GCST90200627	4.95235561632209e-77	TRUE
GCST90200628	1.24694737647817e-189	TRUE
GCST90200629	1.13703168848392e-205	TRUE
GCST90200630	1.93412894848864e-227	TRUE
GCST90200631	2.64419448781995e-116	TRUE
GCST90200632	9.21739765220972e-76	TRUE
GCST90200633	2.32847644484635e-104	TRUE
GCST90200634	0	TRUE
GCST90200635	1.94942643301532e-142	TRUE
GCST90200636	0	TRUE
GCST90200637	1.12719026769801e-133	TRUE
GCST90200638	1.57841296154182e-137	TRUE
GCST90200639	2.50416395352871e-108	TRUE
GCST90200640	4.57109517191131e-98	TRUE
GCST90200641	6.18869822295308e-115	TRUE
GCST90200642	6.01476629879576e-147	TRUE
GCST90200643	2.88107229245352e-103	TRUE
GCST90200644	6.86557393141618e-149	TRUE
GCST90200645	2.30288825636652e-179	TRUE
GCST90200646	1.99807976696533e-226	TRUE
GCST90200647	3.60600172298294e-241	TRUE
GCST90200648	1.61948712516334e-88	TRUE
GCST90200649	0	TRUE
GCST90200650	1.34965351734784e-162	TRUE
GCST90200651	0	TRUE
GCST90200652	2.99092733011295e-195	TRUE
GCST90200653	5.54242200662639e-158	TRUE
GCST90200654	3.74056003999174e-69	TRUE
GCST90200655	2.01941327039599e-70	TRUE
GCST90200656	5.97877707895394e-214	TRUE
GCST90200657	9.65231303094529e-141	TRUE
GCST90200658	2.18350364395189e-132	TRUE
GCST90200659	4.42273266026796e-118	TRUE
GCST90200660	1.29100664844385e-94	TRUE
GCST90200661	3.29984318403674e-206	TRUE
GCST90200662	1.1748133848017e-81	TRUE
GCST90200663	1.94338160443962e-88	TRUE
GCST90200664	2.67170885118885e-179	TRUE
GCST90200665	2.80672799727344e-187	TRUE
GCST90200666	3.45028080599623e-98	TRUE
GCST90200667	9.46616177195033e-88	TRUE
GCST90200668	3.39475447687039e-72	TRUE
GCST90200669	1.65507759901207e-90	TRUE
GCST90200670	1.65533605946842e-155	TRUE
GCST90200671	0	TRUE
GCST90200672	0	TRUE
GCST90200673	4.22612739580768e-280	TRUE
GCST90200674	0	TRUE
GCST90200675	0	TRUE
GCST90200676	0	TRUE
GCST90200677	0	TRUE
GCST90200678	0	TRUE
GCST90200679	0	TRUE
GCST90200680	0	TRUE
GCST90200681	0	TRUE
GCST90200682	0	TRUE
GCST90200683	0	TRUE
GCST90200684	0	TRUE
GCST90200685	0	TRUE
GCST90200686	0	TRUE
GCST90200687	0	TRUE
GCST90200688	0	TRUE
GCST90200689	0	TRUE
GCST90200690	0	TRUE
GCST90200691	0	TRUE
GCST90200692	0	TRUE
GCST90200693	1.82604883175197e-213	TRUE
GCST90200694	0	TRUE
GCST90200695	0	TRUE
GCST90200696	0	TRUE
GCST90200697	0	TRUE
GCST90200698	0	TRUE
GCST90200699	1.74823637304295e-219	TRUE
GCST90200700	0	TRUE
GCST90200701	0	TRUE
GCST90200702	0	TRUE
GCST90200703	0	TRUE
GCST90200704	0	TRUE
GCST90200705	0	TRUE
GCST90200706	0	TRUE
GCST90200707	0	TRUE
GCST90200708	0	TRUE
GCST90200709	0	TRUE
GCST90200710	0	TRUE
GCST90200711	0	TRUE
GCST90200712	8.13128175358277e-89	TRUE
GCST90200713	1.92131615651883e-81	TRUE
GCST90200714	3.80571608288077e-96	TRUE
GCST90200715	4.83140210202244e-151	TRUE
GCST90200716	7.56067958122196e-105	TRUE
GCST90200717	6.25855257993792e-110	TRUE
GCST90200718	2.26859100778611e-88	TRUE
GCST90200719	2.43700646130395e-60	TRUE
GCST90200720	3.55031420182702e-77	TRUE
GCST90200721	1.18585363515365e-89	TRUE
GCST90200722	7.0072293904167e-147	TRUE
GCST90200723	1.14381294001998e-164	TRUE
GCST90200724	4.94308143795809e-102	TRUE
GCST90200725	2.38800618664884e-111	TRUE
GCST90200726	0	TRUE
GCST90200727	4.09532143595846e-66	TRUE
GCST90200728	1.44567115599127e-126	TRUE
GCST90200729	6.9181059119065e-109	TRUE
GCST90200730	2.06911525536513e-160	TRUE
GCST90200731	4.93919601787202e-87	TRUE
GCST90200732	4.19570113238208e-107	TRUE
GCST90200733	2.64244368687503e-104	TRUE
GCST90200734	2.18894297173919e-84	TRUE
GCST90200735	3.66790170498804e-182	TRUE
GCST90200736	4.96689781902711e-97	TRUE
GCST90200737	1.51365964442511e-101	TRUE
GCST90200738	5.21898900587904e-118	TRUE
GCST90200739	9.0549787164777e-107	TRUE
GCST90200740	4.69196230973087e-261	TRUE
GCST90200741	1.41779245681329e-101	TRUE
GCST90200742	5.76333130638546e-101	TRUE
GCST90200743	1.70560345059651e-177	TRUE
GCST90200744	8.36278404459869e-118	TRUE
GCST90200745	3.3629056446023e-109	TRUE
GCST90200746	4.95308836131947e-113	TRUE
GCST90200747	2.29691391549166e-90	TRUE
GCST90200748	3.02397119549338e-128	TRUE
GCST90200749	1.35772297448192e-119	TRUE
GCST90200750	4.49968794255497e-138	TRUE
GCST90200751	4.83363991801031e-94	TRUE
GCST90200752	7.52680636570584e-82	TRUE
GCST90200753	7.18094162499334e-101	TRUE
GCST90200754	1.60637090320919e-90	TRUE
GCST90200755	3.33453205643275e-95	TRUE
GCST90200756	3.92104768545986e-138	TRUE
GCST90200757	9.41126159338138e-282	TRUE
GCST90200758	0	TRUE
GCST90200759	1.66925230095292e-191	TRUE
GCST90200760	4.23376940861286e-128	TRUE
GCST90200761	7.89687506725558e-141	TRUE
GCST90200762	8.86176369604087e-78	TRUE
GCST90200763	1.50511417747665e-152	TRUE
GCST90200764	5.03109492521586e-155	TRUE
GCST90200765	9.27867307230552e-94	TRUE
GCST90200766	3.85117120459486e-70	TRUE
GCST90200767	5.3959641861069e-92	TRUE
GCST90200768	7.57992945924356e-218	TRUE
GCST90200769	5.72796574639208e-160	TRUE
GCST90200770	9.44269035840041e-103	TRUE
GCST90200771	1.71961850042111e-80	TRUE
GCST90200772	4.01682424884961e-167	TRUE
GCST90200773	2.7626110170961e-145	TRUE
GCST90200774	4.67455117488023e-136	TRUE
GCST90200775	2.59227481440008e-105	TRUE
GCST90200776	5.68756301838405e-120	TRUE
GCST90200777	1.90703755661154e-105	TRUE
GCST90200778	2.19963960462388e-104	TRUE
GCST90200779	5.40108683372034e-146	TRUE
GCST90200780	6.48737259981982e-79	TRUE
GCST90200781	2.83489755532543e-75	TRUE
GCST90200782	1.24286753206817e-120	TRUE
GCST90200783	2.37097875483932e-110	TRUE
GCST90200784	2.27243093753247e-134	TRUE
GCST90200785	8.43719632755002e-194	TRUE
GCST90200786	3.44399297437997e-130	TRUE
GCST90200787	0	TRUE
GCST90200788	3.01162468889123e-261	TRUE
GCST90200789	1.95816614399913e-83	TRUE
GCST90200790	2.6757257460387e-120	TRUE
GCST90200791	4.49985482994444e-148	TRUE
GCST90200792	5.90886634691724e-166	TRUE
GCST90200793	1.23585912606194e-167	TRUE
GCST90200794	0	TRUE
GCST90200795	0	TRUE
GCST90200796	1.18112307078784e-127	TRUE
GCST90200797	5.98018695950066e-175	TRUE
GCST90200798	8.68205563388049e-117	TRUE
GCST90200799	4.07716841503169e-114	TRUE
GCST90200800	3.43277003874011e-78	TRUE
GCST90200801	3.21295484664151e-136	TRUE
GCST90200802	1.78792047829963e-110	TRUE
GCST90200803	3.92730252316787e-94	TRUE
GCST90200804	8.6148356661395e-75	TRUE
GCST90200805	1.38379539862558e-107	TRUE
GCST90200806	7.79386040642349e-101	TRUE
GCST90200807	3.43488743573027e-156	TRUE
GCST90200808	2.21143182597852e-84	TRUE
GCST90200809	6.93531600101315e-82	TRUE
GCST90200810	7.62172630999886e-147	TRUE
GCST90200811	3.98439655757632e-125	TRUE
GCST90200812	2.80480591560942e-118	TRUE
GCST90200813	4.662277209301e-95	TRUE
GCST90200814	2.68908776983513e-101	TRUE
GCST90200815	3.51098740174547e-120	TRUE
GCST90200816	1.78079513226709e-139	TRUE
GCST90200817	3.75890959476262e-113	TRUE
GCST90200818	7.70572670353286e-73	TRUE
GCST90200819	5.7177074839811e-85	TRUE
GCST90200820	5.95198400921675e-113	TRUE
GCST90200821	7.04929726687826e-150	TRUE
GCST90200822	3.68117985874742e-134	TRUE
GCST90200823	1.62832550617842e-111	TRUE
GCST90200824	6.14904591694018e-114	TRUE
GCST90200825	2.74563450358391e-127	TRUE
GCST90200826	0	TRUE
GCST90200827	1.12358800574057e-112	TRUE
GCST90200828	4.8095709281815e-152	TRUE
GCST90200829	1.65515914530199e-121	TRUE
GCST90200830	3.49277642212312e-105	TRUE
GCST90200831	8.75921335399936e-81	TRUE
GCST90200832	1.06112405755663e-100	TRUE
GCST90200833	6.24049318170458e-97	TRUE
GCST90200834	1.10804034723692e-114	TRUE
GCST90200835	2.68228390169841e-120	TRUE
GCST90200836	2.07663684127891e-116	TRUE
GCST90200837	1.87222961881953e-152	TRUE
GCST90200838	5.55380665535968e-109	TRUE
GCST90200839	5.14838642015058e-129	TRUE
GCST90200840	1.44365497664038e-131	TRUE
GCST90200841	2.95116151854183e-106	TRUE
GCST90200842	1.73273927894942e-81	TRUE
GCST90200843	7.71319916855439e-95	TRUE
GCST90200844	3.74812433394412e-98	TRUE
GCST90200845	3.91714793158543e-104	TRUE
GCST90200846	2.17644661208206e-110	TRUE
GCST90200847	1.8240963741257e-95	TRUE
GCST90200848	2.72408666519909e-84	TRUE
GCST90200849	2.71030285621493e-113	TRUE
GCST90200850	2.69458243800462e-126	TRUE
GCST90200851	1.31127366913004e-171	TRUE
GCST90200852	9.89484798916794e-78	TRUE
GCST90200853	7.82576131755889e-82	TRUE
GCST90200854	8.97102159952154e-126	TRUE
GCST90200855	1.37113622928131e-166	TRUE
GCST90200856	2.30400234671917e-165	TRUE
GCST90200857	7.39275522674515e-145	TRUE
GCST90200858	3.0715178007097e-157	TRUE
GCST90200859	1.44381437122316e-124	TRUE
GCST90200860	1.3310667420141e-70	TRUE
GCST90200861	8.87156660352106e-141	TRUE
GCST90200862	1.74204178927057e-101	TRUE
GCST90200863	1.78986147172965e-163	TRUE
GCST90200864	2.22573282649744e-76	TRUE
GCST90200865	5.54782388157646e-104	TRUE
GCST90200866	1.41639849936945e-288	TRUE
GCST90200867	7.48663845950701e-105	TRUE
GCST90200868	9.9587995324515e-117	TRUE
GCST90200869	4.20633126857945e-92	TRUE
GCST90200870	1.41442245122562e-118	TRUE
GCST90200871	1.10284594763555e-128	TRUE
GCST90200872	1.87983860259275e-109	TRUE
GCST90200873	1.68603707084716e-93	TRUE
GCST90200874	1.37730905881206e-160	TRUE
GCST90200875	2.41703165322092e-124	TRUE
GCST90200876	5.17592307195247e-153	TRUE
GCST90200877	6.22931992510927e-88	TRUE
GCST90200878	1.87754708950274e-114	TRUE
GCST90200879	2.69289283640159e-104	TRUE
GCST90200880	4.87424573918461e-83	TRUE
GCST90200881	6.5341227605848e-146	TRUE
GCST90200882	1.07680811453999e-150	TRUE
GCST90200883	4.17870425203743e-119	TRUE
GCST90200884	3.23763527317053e-193	TRUE
GCST90200885	2.63082669842846e-147	TRUE
GCST90200886	2.87035539328783e-137	TRUE
GCST90200887	1.38399530067772e-80	TRUE
GCST90200888	3.26620777556199e-99	TRUE
GCST90200889	1.44772520195691e-126	TRUE
GCST90200890	5.62287113437905e-114	TRUE
GCST90200891	1.55946941921441e-102	TRUE
GCST90200892	4.53457582133522e-128	TRUE
GCST90200893	6.43428892035123e-89	TRUE
GCST90200894	8.13561225656858e-95	TRUE
GCST90200895	2.5137898921251e-181	TRUE
GCST90200896	6.39212908307064e-124	TRUE
GCST90200897	9.93155542605617e-71	TRUE
GCST90200898	6.51339097533758e-167	TRUE
GCST90200899	4.31541820589939e-133	TRUE
GCST90200900	1.81437894653722e-194	TRUE
GCST90200901	1.61440926035082e-78	TRUE
GCST90200902	3.07322158846743e-219	TRUE
GCST90200903	9.48844781117542e-80	TRUE
GCST90200904	1.97347613955701e-192	TRUE
GCST90200905	7.63464629254539e-82	TRUE
GCST90200906	4.40816283435794e-159	TRUE
GCST90200907	3.85572990039916e-195	TRUE
GCST90200908	5.41862076643252e-210	TRUE
GCST90200909	2.00219660955374e-145	TRUE
GCST90200910	3.07296512676012e-196	TRUE
GCST90200911	3.97652835329613e-117	TRUE
GCST90200912	6.45309697612558e-133	TRUE
GCST90200913	5.34064908580927e-102	TRUE
GCST90200914	1.15172858460086e-111	TRUE
GCST90200915	1.26949844046817e-64	TRUE
GCST90200916	1.23319832832097e-111	TRUE
GCST90200917	3.0692475420232e-113	TRUE
GCST90200918	4.48587528609528e-120	TRUE
GCST90200919	3.67631759544146e-131	TRUE
GCST90200920	1.59319244354058e-116	TRUE
GCST90200921	1.2813257971533e-96	TRUE
GCST90200922	8.00310382405841e-72	TRUE
GCST90200923	1.14148186090374e-121	TRUE
GCST90200924	3.46389571259775e-103	TRUE
GCST90200925	3.41712412890794e-104	TRUE
GCST90200926	6.94914603356065e-194	TRUE
GCST90200927	5.11945646715783e-70	TRUE
GCST90200928	2.0897979341601e-146	TRUE
GCST90200929	2.68923441380552e-141	TRUE
GCST90200930	5.65588696916429e-86	TRUE
GCST90200931	4.93085391111417e-116	TRUE
GCST90200932	4.89896661129062e-109	TRUE
GCST90200933	3.95526030561052e-153	TRUE
GCST90200934	2.50714756074028e-93	TRUE
GCST90200935	2.32587255342224e-145	TRUE
GCST90200936	1.0036834451595e-89	TRUE
GCST90200937	8.03424245753584e-99	TRUE
GCST90200938	1.75361458287758e-100	TRUE
GCST90200939	1.23110230057076e-123	TRUE
GCST90200940	1.25322146251303e-125	TRUE
GCST90200941	1.57886310544471e-75	TRUE
GCST90200942	1.41968080422546e-120	TRUE
GCST90200943	1.04801602552259e-93	TRUE
GCST90200944	1.60112316386642e-86	TRUE
GCST90200945	1.20078463353015e-62	TRUE
GCST90200946	2.25075211109654e-95	TRUE
GCST90200947	2.42867225603942e-83	TRUE
GCST90200948	1.68408574077505e-94	TRUE
GCST90200949	1.53779998488696e-82	TRUE
GCST90200950	2.44837450149533e-120	TRUE
GCST90200951	3.30672758490816e-86	TRUE
GCST90200952	6.24098924973638e-89	TRUE
GCST90200953	4.51604661177017e-185	TRUE
GCST90200954	7.97581713970038e-139	TRUE
GCST90200955	1.08755503799398e-107	TRUE
GCST90200956	2.68593279699147e-104	TRUE
GCST90200957	2.95642364352099e-183	TRUE
GCST90200958	2.87839252782096e-98	TRUE
GCST90200959	1.37894737005915e-114	TRUE
GCST90200960	1.17218310480333e-149	TRUE
GCST90200961	1.43407966067454e-112	TRUE
GCST90200962	1.4586924450935e-95	TRUE
GCST90200963	1.58360471441529e-96	TRUE
GCST90200964	1.74658202187768e-95	TRUE
GCST90200965	2.47285257017627e-133	TRUE
GCST90200966	6.64281419834305e-62	TRUE
GCST90200967	6.12559442593462e-208	TRUE
GCST90200968	9.14561992242978e-258	TRUE
GCST90200969	7.06167376548706e-110	TRUE
GCST90200970	1.82561012530238e-92	TRUE
GCST90200971	2.48496935496742e-109	TRUE
GCST90200972	6.23306958219118e-102	TRUE
GCST90200973	2.1769035880847e-135	TRUE
GCST90200974	3.59275269565503e-105	TRUE
GCST90200975	4.25720734546804e-109	TRUE
GCST90200976	2.15590096667909e-136	TRUE
GCST90200977	4.14739528549142e-125	TRUE
GCST90200978	9.30999656871879e-182	TRUE
GCST90200979	1.45910862067553e-269	TRUE
GCST90200980	1.30462436101612e-100	TRUE
GCST90200981	5.84680513014421e-70	TRUE
GCST90200982	1.48369233731731e-90	TRUE
GCST90200983	4.01832960294886e-173	TRUE
GCST90200984	6.03232272678324e-62	TRUE
GCST90200985	3.56935189393782e-205	TRUE
GCST90200986	6.87219093951661e-219	TRUE
GCST90200987	1.68416843682246e-170	TRUE
GCST90200988	2.51684182680944e-128	TRUE
GCST90200989	3.75658715638007e-295	TRUE
GCST90200990	2.31623666297115e-187	TRUE
GCST90200991	3.00664615950722e-154	TRUE
GCST90200992	1.37840665042582e-282	TRUE
GCST90200993	3.73659665988886e-88	TRUE
GCST90200994	3.04982678698439e-200	TRUE
GCST90200995	1.61378956435702e-106	TRUE
GCST90200996	1.53285444195862e-86	TRUE
GCST90200997	8.33326580847832e-185	TRUE
GCST90200998	1.76607486479253e-102	TRUE
GCST90200999	2.11049857176488e-87	TRUE
GCST90201000	5.09892927039715e-231	TRUE
GCST90201001	4.49660244768676e-88	TRUE
GCST90201002	2.829018858615e-81	TRUE
GCST90201003	1.4469916666871e-117	TRUE
GCST90201004	7.68188654358991e-109	TRUE
GCST90201005	1.05969171606249e-110	TRUE
GCST90201006	2.02289277832593e-79	TRUE
GCST90201007	1.5185338018419e-125	TRUE
GCST90201008	4.92455723140911e-98	TRUE
GCST90201009	5.14311998384236e-164	TRUE
GCST90201010	9.38668019199114e-74	TRUE
GCST90201011	2.08635295676305e-98	TRUE
GCST90201012	4.89154150052558e-96	TRUE
GCST90201013	0	TRUE
GCST90201014	3.17331754323308e-291	TRUE
GCST90201015	0	TRUE
GCST90201016	0	TRUE
GCST90201017	3.35161050596487e-106	TRUE
GCST90201018	1.00780642530612e-263	TRUE
GCST90201019	2.0152868718197e-216	TRUE
GCST90201020	0	TRUE

## Sheet: Table S2
Table S2. Results of the associations between circulating metabolites and hyperaldosteronism using four medenlian randomization methods.
ID.Exposure	Metabolites	Method	nSNP	b	SE	P value	OR	OR_lci95	OR_uci95
GCST90199621	Carnitine levels	Inverse variance weighted (multiplicative random effects)	25	-0.0391819	0.116153117687778	0.735868036932626	0.961575736313785	0.765794012334737	1.20741071590311
GCST90199621	Carnitine levels	MR Egger	25	-0.101638	0.197483631152644	0.611697297894832	0.903356468795245	0.613419670428363	1.33033378134801
GCST90199621	Carnitine levels	Weighted median	25	0.0821124909859537	0.132004854751717	0.53391461423323	1.08557792069186	0.83810069524603	1.40613106346096
GCST90199621	Carnitine levels	Weighted mode	25	0.0598072851093807	0.134125428131523	0.659662236104901	1.06163193454796	0.8162141219999	1.38084153909332
GCST90199622	Benzoate levels	Inverse variance weighted	18	0.123689074310441	0.104444801398772	0.236312909070647	1.13166395289692	0.922172724289594	1.38874558805982
GCST90199622	Benzoate levels	MR Egger	18	0.150451356243085	0.141659506444787	0.30397548896058	1.16235876223084	0.880556419543158	1.53434562754737
GCST90199622	Benzoate levels	Weighted median	18	0.142330858570182	0.112386843746539	0.205356666992641	1.1529580514907	0.925013122417506	1.43707395741923
GCST90199622	Benzoate levels	Weighted mode	18	0.138525371227847	0.102285172569783	0.193368022926769	1.14857882205551	0.939926529378001	1.40354939374615
GCST90199623	Maltotriose levels	Inverse variance weighted (multiplicative random effects)	23	0.00531186650490063	0.126800857516946	0.966585265508533	1.00532599948086	0.784100706879758	1.28896754761781
GCST90199623	Maltotriose levels	MR Egger	23	0.0530513998169349	0.270360406785001	0.846320729717877	1.05448384400298	0.620732530548217	1.79132899041277
GCST90199623	Maltotriose levels	Weighted median	23	-0.0537305	0.15582710209525	0.730238298275497	0.947687456339444	0.698268458872745	1.28619802812374
GCST90199623	Maltotriose levels	Weighted mode	23	-0.200423	0.241811574750115	0.416098025608226	0.818384701742311	0.509475535622182	1.31459407413534
GCST90199624	Hippurate levels	Inverse variance weighted	18	-0.34341	0.150812585117373	0.0227823703022424	0.709347324051219	0.527818575960791	0.953307914983279
GCST90199624	Hippurate levels	MR Egger	18	-0.262854	0.317518072296323	0.419938862041571	0.768854370373787	0.41263612632361	1.43258673958003
GCST90199624	Hippurate levels	Weighted median	18	-0.321547	0.209047085103685	0.124011056346421	0.725026892125711	0.481293109586056	1.09219098265831
GCST90199624	Hippurate levels	Weighted mode	18	-0.359325	0.300627549742757	0.248397290334247	0.698147198143212	0.387300147989146	1.2584800517269
GCST90199625	Methionine sulfoxide levels	Inverse variance weighted	25	-0.17378	0.13263548107581	0.19012463261883	0.840481446478045	0.648076882605035	1.09000811606536
GCST90199625	Methionine sulfoxide levels	MR Egger	25	0.0419505411107143	0.287530121440305	0.885271788791431	1.04284289962374	0.593565032182606	1.83218561460183
GCST90199625	Methionine sulfoxide levels	Weighted median	25	-0.19413	0.176482611380269	0.271334663715564	0.823550965036835	0.582727412935827	1.16389958144597
GCST90199625	Methionine sulfoxide levels	Weighted mode	25	-0.163634	0.305407277606286	0.597034734085591	0.849052599540331	0.466623571079409	1.54490763318837
GCST90199626	Xanthurenate levels	Inverse variance weighted	25	-0.00854511	0.118159304321024	0.94234842385047	0.991491299251446	0.786519830758098	1.24987947925457
GCST90199626	Xanthurenate levels	MR Egger	25	-0.244795	0.297855872203999	0.419597384493357	0.7828652945534	0.436663612864864	1.40354737917183
GCST90199626	Xanthurenate levels	Weighted median	25	0.0216428201145164	0.175310582905071	0.901747474435435	1.02187872475244	0.724722886740661	1.44087643319501
GCST90199626	Xanthurenate levels	Weighted mode	25	0.0563243456270253	0.237688573197395	0.81469341056176	1.05794076655618	0.663952108513301	1.68572198384555
GCST90199627	N-alpha-acetylornithine levels	Inverse variance weighted	21	-0.159996	0.108222526073476	0.139300345810239	0.852146904227324	0.689276697761347	1.05350195174541
GCST90199627	N-alpha-acetylornithine levels	MR Egger	21	0.133599319645258	0.224270909432074	0.558402359131054	1.14293477637466	0.736407486856034	1.77388188789826
GCST90199627	N-alpha-acetylornithine levels	Weighted median	21	-0.0217217	0.152831906100406	0.886978613643365	0.9785124693256	0.72522575609791	1.32026013220691
GCST90199627	N-alpha-acetylornithine levels	Weighted mode	21	0.113707868641981	0.251469994010114	0.656010577208034	1.12042476586215	0.68442697776347	1.83416448612155
GCST90199628	3-methylhistidine levels	Inverse variance weighted	28	-0.0358032	0.123109353345329	0.77118549943055	0.964830130492212	0.757980547746046	1.22812806143081
GCST90199628	3-methylhistidine levels	MR Egger	28	-0.0286832	0.250668840655163	0.90977858378544	0.971724234856238	0.594524025060857	1.58824193607699
GCST90199628	3-methylhistidine levels	Weighted median	28	0.0186676186739384	0.192979076670992	0.922937717883967	1.01884294796155	0.697975434056061	1.48721703080399
GCST90199628	3-methylhistidine levels	Weighted mode	28	0.0768942748694386	0.21207549176635	0.719741721994626	1.0799278948391	0.712643709956861	1.63650396650832
GCST90199629	Glycerophosphorylcholine (GPC) levels	Inverse variance weighted	32	0.0505331921339267	0.123482353889473	0.682367858943568	1.05183177531675	0.825726048000287	1.33985125726058
GCST90199629	Glycerophosphorylcholine (GPC) levels	MR Egger	32	-0.0325532	0.2611914378386	0.901645207284344	0.96797098336047	0.58013851430562	1.61507605773995
GCST90199629	Glycerophosphorylcholine (GPC) levels	Weighted median	32	-0.0604068	0.157878033005293	0.702004084921829	0.941381547870508	0.690839540506193	1.2827858955811
GCST90199629	Glycerophosphorylcholine (GPC) levels	Weighted mode	32	-0.184881	0.270415371069724	0.499247844350432	0.831203058099778	0.489243339074765	1.41217768054036
GCST90199630	Phenylacetate levels	Inverse variance weighted	26	-0.119913	0.123543486455351	0.331738824143279	0.886997193210248	0.696241501100687	1.13001597796033
GCST90199630	Phenylacetate levels	MR Egger	26	-0.36053	0.211757842518743	0.101570284132352	0.697306893052867	0.460438938292007	1.05602906848568
GCST90199630	Phenylacetate levels	Weighted median	26	-0.11458	0.162730346154984	0.481363057565655	0.891740255972472	0.648215640054183	1.22675331322672
GCST90199630	Phenylacetate levels	Weighted mode	26	-0.318003	0.259255710899204	0.231399888143752	0.727600268003542	0.437733650541832	1.20941615830431
GCST90199631	3-methyl-2-oxovalerate levels	Inverse variance weighted	17	0.235948815176216	0.18230049292697	0.195566954671284	1.26610950291652	0.885714911067429	1.80987499854057
GCST90199631	3-methyl-2-oxovalerate levels	MR Egger	17	0.690816737723397	0.458107328392696	0.152330925340913	1.99534454107433	0.812959792866297	4.89741297482582
GCST90199631	3-methyl-2-oxovalerate levels	Weighted median	17	0.00600745870074983	0.261600902317935	0.981678819735233	1.00602553966953	0.602462226708525	1.67991841081353
GCST90199631	3-methyl-2-oxovalerate levels	Weighted mode	17	0.0144691160029717	0.369249631281259	0.969227522413981	1.01457430035786	0.492008069447489	2.09216286249649
GCST90199632	Tartarate levels	Inverse variance weighted	22	0.0866177446629048	0.124694462621756	0.4872810227706	1.09047975833053	0.85403474408937	1.39238609618459
GCST90199632	Tartarate levels	MR Egger	22	0.183864373010025	0.236448829829479	0.445902018354311	1.20185280836316	0.756104765684708	1.91038363799012
GCST90199632	Tartarate levels	Weighted median	22	0.174364301016187	0.170479042258628	0.306407032355589	1.19048918325115	0.85233586523446	1.66280049126893
GCST90199632	Tartarate levels	Weighted mode	22	0.177586921341283	0.221214375760064	0.431093165038691	1.19433186631857	0.774147190282522	1.84258061620481
GCST90199633	Suberate (C8-DC) levels	Inverse variance weighted	27	0.128420199808377	0.0892455832923868	0.150163839616341	1.13703068240444	0.954563469078806	1.3543769635106
GCST90199633	Suberate (C8-DC) levels	MR Egger	27	0.0503351180226583	0.146596676170243	0.734200046237838	1.05162345530474	0.788995732204221	1.40167030898568
GCST90199633	Suberate (C8-DC) levels	Weighted median	27	0.147892816627328	0.139149420844111	0.287856973517298	1.15938862252025	0.882638070818471	1.52291411674883
GCST90199633	Suberate (C8-DC) levels	Weighted mode	27	-0.136545	0.166703762302236	0.420180564410857	0.872366877671773	0.629213541413651	1.20948441056912
GCST90199634	5-hydroxylysine levels	Inverse variance weighted	29	0.0464463368713594	0.0885594753621522	0.599955223003522	1.04754186318643	0.880618977858368	1.24610527676429
GCST90199634	5-hydroxylysine levels	MR Egger	29	-0.0706706	0.133868786376765	0.601874172021586	0.931768745947931	0.716731888794799	1.21132184781853
GCST90199634	5-hydroxylysine levels	Weighted median	29	0.0416311175752406	0.134318470680065	0.756604031818125	1.04250984425349	0.801209286148323	1.35648299908026
GCST90199634	5-hydroxylysine levels	Weighted mode	29	0.0424990341758691	0.137611815594003	0.759735025245446	1.04341504861776	0.796745379896234	1.36645281058773
GCST90199635	3-phenylpropionate hydrocinnamate levels	Inverse variance weighted	27	0.0524861211643075	0.0963373695794383	0.585880210196167	1.05388793523954	0.872550171670622	1.27291222453938
GCST90199635	3-phenylpropionate hydrocinnamate levels	MR Egger	27	0.0320101281035958	0.164959946884151	0.847706528146811	1.03252796280233	0.747282961945953	1.42665368844023
GCST90199635	3-phenylpropionate hydrocinnamate levels	Weighted median	27	-0.076816	0.141741818496969	0.587857509789725	0.926060195467461	0.70143292201803	1.22262
GCST90199635	3-phenylpropionate hydrocinnamate levels	Weighted mode	27	-0.0928632	0.170091515790164	0.589747611369793	0.9113181588696	0.652957933406353	1.27190549987335
GCST90199636	Kynurenine levels	Inverse variance weighted	25	0.0678602706778516	0.122095497871671	0.578349864792955	1.07021575750834	0.84244499632278	1.35956860402588
GCST90199636	Kynurenine levels	MR Egger	25	0.275523600899613	0.373575384200162	0.468257426295489	1.3172201920135	0.633380360309104	2.73937927819757
GCST90199636	Kynurenine levels	Weighted median	25	-0.125251	0.16284394595991	0.441805895749501	0.882275445999233	0.641192786211439	1.21400299465699
GCST90199636	Kynurenine levels	Weighted mode	25	-0.155222	0.220224039832685	0.487697067509689	0.856225348783926	0.556070164453295	1.31839809931347
GCST90199637	N-acetylglutamate levels	Inverse variance weighted	20	-0.106711	0.158877796424337	0.501805406171494	0.898785784674237	0.65828913078409	1.22714450073069
GCST90199637	N-acetylglutamate levels	MR Egger	20	0.0284136910353816	0.4199521076972	0.946802704587061	1.02882121050899	0.451720144584545	2.3432054024659
GCST90199637	N-acetylglutamate levels	Weighted median	20	-0.06302	0.214385060025367	0.76879068242036	0.938924684437961	0.616797364928883	1.42928555336577
GCST90199637	N-acetylglutamate levels	Weighted mode	20	-0.0612769	0.327647365765819	0.853626872821659	0.940562773187471	0.494867254609054	1.78766794946857
GCST90199638	Glycerol 3-phosphate levels	Inverse variance weighted	31	0.262757824858147	0.097529871819388	0.00705733467439378	1.30051172919942	1.07422479024711	1.57446632505679
GCST90199638	Glycerol 3-phosphate levels	MR Egger	31	0.411632510346503	0.168819825894592	0.021116374580902	1.50927968973296	1.08409512362942	2.10122260693711
GCST90199638	Glycerol 3-phosphate levels	Weighted median	31	0.331975756072055	0.147453524406614	0.0243606899739694	1.39371905887848	1.0439032870406	1.8607593626684
GCST90199638	Glycerol 3-phosphate levels	Weighted mode	31	0.276536329394145	0.153250966625954	0.0812066892007032	1.31855485414664	0.976446258309961	1.78052492761129
GCST90199639	Imidazole lactate levels	Inverse variance weighted	28	-0.153046	0.0684764328956407	0.0254157808286899	0.858089851488677	0.750316417488386	0.981343571946108
GCST90199639	Imidazole lactate levels	MR Egger	28	-0.159499	0.112216019988247	0.167098470913522	0.852571170880732	0.684243118860334	1.06230896794055
GCST90199639	Imidazole lactate levels	Weighted median	28	-0.00575451	0.101425088305228	0.95475503943551	0.994262013506326	0.815015876908172	1.21292968580173
GCST90199639	Imidazole lactate levels	Weighted mode	28	-0.094131	0.0895317322759091	0.302407662317785	0.910163478527186	0.763674792935287	1.08475173635187
GCST90199640	4-guanidinobutanoate levels	Inverse variance weighted	19	0.0211015916046127	0.0871317049216952	0.808640377562126	1.02132580449454	0.860986417412396	1.21152480205363
GCST90199640	4-guanidinobutanoate levels	MR Egger	19	-0.191902	0.133969545206896	0.170153916733724	0.825388152629757	0.634776808937633	1.07323643981533
GCST90199640	4-guanidinobutanoate levels	Weighted median	19	-0.0623678	0.102802141675198	0.544064511523937	0.939537247069627	0.76808105351857	1.14926703970551
GCST90199640	4-guanidinobutanoate levels	Weighted mode	19	-0.0665094	0.098435671532253	0.50784240260414	0.935654093749586	0.77148091502949	1.1347637590191
GCST90199641	Glucuronate levels	Inverse variance weighted	15	0.108012170370815	0.157655671935551	0.493271736969387	1.11406130384314	0.817918200619048	1.51742874505215
GCST90199641	Glucuronate levels	MR Egger	15	-0.10435	0.319754233459385	0.749358511246332	0.90091014502701	0.48139456100786	1.6860163266351
GCST90199641	Glucuronate levels	Weighted median	15	0.111893605831712	0.205216663141319	0.585584200257211	1.11839386372992	0.748015892986464	1.67216344753703
GCST90199641	Glucuronate levels	Weighted mode	15	0.0440868294569508	0.234152203600749	0.853356867538027	1.0450730940782	0.66043835538624	1.65371644917179
GCST90199642	Ribitol levels	Inverse variance weighted	34	0.0146532403649108	0.0645553201625318	0.820433586973833	1.01476112540254	0.894155852673008	1.15163384386503
GCST90199642	Ribitol levels	MR Egger	34	0.0120811598557788	0.0889384036115971	0.892800774047159	1.01215443184039	0.850238729051771	1.20490464488329
GCST90199642	Ribitol levels	Weighted median	34	0.00228154043436386	0.0880252998009794	0.97932183035237	1.00228414512827	0.843455573873617	1.19102124485578
GCST90199642	Ribitol levels	Weighted mode	34	-0.0055577	0.0781934262103547	0.943765986139346	0.994457710740018	0.853152625067319	1.15916672983599
GCST90199643	Glycodeoxycholate levels	Inverse variance weighted	20	0.0636525274550089	0.136024646997709	0.639821429774302	1.06572202527355	0.81631433750836	1.39133098975065
GCST90199643	Glycodeoxycholate levels	MR Egger	20	-0.011683	0.306836384310984	0.970046526866596	0.988385004285582	0.541678682563385	1.80347676241126
GCST90199643	Glycodeoxycholate levels	Weighted median	20	0.111019423713802	0.194404781480234	0.567949804529821	1.11741661102412	0.763368846803498	1.6356704728272
GCST90199643	Glycodeoxycholate levels	Weighted mode	20	0.540733596721707	0.417027192347927	0.210282815173045	1.71727	0.758327673143056	3.88882437108694
GCST90199644	Theobromine levels	Inverse variance weighted	26	0.00540706029362394	0.126351678706978	0.965865957920868	1.00542170482686	0.784866036445748	1.2879558518224
GCST90199644	Theobromine levels	MR Egger	26	0.42660252968278	0.356401933778498	0.243008182213723	1.5320435988346	0.761895965735017	3.08067990157387
GCST90199644	Theobromine levels	Weighted median	26	0.0391914285249318	0.18155162095977	0.829089597054789	1.03996954443246	0.728585898703831	1.48443259095617
GCST90199644	Theobromine levels	Weighted mode	26	0.402171564836606	0.310662835006907	0.207302232844389	1.49506781173885	0.813241153394049	2.74854236331858
GCST90199645	Quinate levels	Inverse variance weighted	20	-0.100512	0.0983374753926172	0.30672882161802	0.904374512227363	0.745833292153941	1.09661671980937
GCST90199645	Quinate levels	MR Egger	20	-0.122866	0.140177713027785	0.392304985909867	0.884382142906089	0.671921111512098	1.16402321833741
GCST90199645	Quinate levels	Weighted median	20	0.110579444688342	0.15526944649825	0.476354714631503	1.11692507929232	0.823864939856461	1.51423075846572
GCST90199645	Quinate levels	Weighted mode	20	0.0362536903740094	0.144445500916033	0.804519805813702	1.03691886946213	0.781250458211159	1.37625614237529
GCST90199646	Gentisate levels	Inverse variance weighted	28	-0.0469852	0.120887346684926	0.69752099882833	0.954101549526194	0.752823581117112	1.20919401256996
GCST90199646	Gentisate levels	MR Egger	28	-0.240866	0.226286606835387	0.296920078943746	0.785946758635582	0.504398839650302	1.2246505321821
GCST90199646	Gentisate levels	Weighted median	28	-0.0978533	0.162810470305675	0.547822812740708	0.906781927403071	0.659046086834193	1.24764182701489
GCST90199646	Gentisate levels	Weighted mode	28	-0.0579371	0.286364423852766	0.841183625826535	0.943709258883635	0.538368817396701	1.65423244535068
GCST90199647	Theophylline levels	Inverse variance weighted	25	-0.102844	0.127708307457241	0.420646362367263	0.902268123579501	0.702470528347618	1.15889241466486
GCST90199647	Theophylline levels	MR Egger	25	0.185699073830387	0.28058730729809	0.514661505823462	1.20405987272892	0.694716070548591	2.08683840575496
GCST90199647	Theophylline levels	Weighted median	25	0.0316001545129783	0.170093455553187	0.852616402369053	1.03210474036695	0.739498505072691	1.44048999123158
GCST90199647	Theophylline levels	Weighted mode	25	0.0261703880563096	0.275996361347297	0.925243862054875	1.02651583961202	0.597630576973761	1.76318751010064
GCST90199648	1,5-anhydroglucitol (1,5-ag) levels	Inverse variance weighted	31	0.00290330720418776	0.0868437114685157	0.973330566871358	1.00290752588227	0.845937019422547	1.18900518877621
GCST90199648	1,5-anhydroglucitol (1,5-ag) levels	MR Egger	31	0.0514649532527861	0.143043577347883	0.721614742360733	1.05281228799943	0.795407705760758	1.3935164390977
GCST90199648	1,5-anhydroglucitol (1,5-ag) levels	Weighted median	31	0.0279146288229376	0.127261679024189	0.826378765167936	1.02830789281885	0.801301288598521	1.31962488701718
GCST90199648	1,5-anhydroglucitol (1,5-ag) levels	Weighted mode	31	0.0399722858476803	0.136036310773507	0.770907028667013	1.04078192940376	0.797192671673116	1.3588020350212
GCST90199649	1-stearoyl-2-arachidonoyl-GPI (18:0/20:4) levels	Inverse variance weighted	23	-0.169768	0.0999811427510133	0.0895081430338827	0.843860756491553	0.693689504635431	1.02654137274391
GCST90199649	1-stearoyl-2-arachidonoyl-GPI (18:0/20:4) levels	MR Egger	23	-0.407619	0.220411030508594	0.0785326588285079	0.665232405168098	0.431872688066353	1.02468659193781
GCST90199649	1-stearoyl-2-arachidonoyl-GPI (18:0/20:4) levels	Weighted median	23	-0.340276	0.153263770968707	0.0264051160731755	0.711573615879687	0.526937468986627	0.960905307777501
GCST90199649	1-stearoyl-2-arachidonoyl-GPI (18:0/20:4) levels	Weighted mode	23	-0.359963	0.164905074319585	0.0400034157946694	0.69770195287427	0.505009915780773	0.96391773672794
GCST90199650	Indolelactate levels	Inverse variance weighted	27	-0.0407884	0.12586069979214	0.745880880097933	0.960032281650534	0.750155065397631	1.22862861870111
GCST90199650	Indolelactate levels	MR Egger	27	-0.201285	0.27620427096413	0.472923836749091	0.817679221645248	0.475853359753646	1.40505324971651
GCST90199650	Indolelactate levels	Weighted median	27	0.173341432517665	0.180948037451395	0.338081673500494	1.18927209193607	0.834171117436353	1.69553713751773
GCST90199650	Indolelactate levels	Weighted mode	27	0.211807433736329	0.254553896009476	0.412945226812403	1.23590986761673	0.750423021760587	2.03548286310401
GCST90199651	Docosahexaenoate DHA; 22:6n3 levels	Inverse variance weighted	21	-0.0744517	0.129329479396085	0.564835241079514	0.928252327714786	0.720408074125431	1.19606153075666
GCST90199651	Docosahexaenoate DHA; 22:6n3 levels	MR Egger	21	-0.270306	0.230752216004221	0.255914496485952	0.763146033044673	0.485497948822568	1.19957637136108
GCST90199651	Docosahexaenoate DHA; 22:6n3 levels	Weighted median	21	-0.170082	0.202805617553953	0.401667235740363	0.8435953080857	0.566894872456379	1.25535276186321
GCST90199651	Docosahexaenoate DHA; 22:6n3 levels	Weighted mode	21	-0.177338	0.236382463009895	0.461860035411349	0.837496808726819	0.526951137337005	1.33105492128207
GCST90199652	1-stearoyl-2-oleoyl-GPS (18:0/18:1) levels	Inverse variance weighted	20	0.101610813074591	0.14493111742769	0.483242303999739	1.10695257641417	0.833222823753295	1.47060782722003
GCST90199652	1-stearoyl-2-oleoyl-GPS (18:0/18:1) levels	MR Egger	20	-0.191529	0.396184479214262	0.634616750478547	0.825696013897194	0.379822904996775	1.79497839228917
GCST90199652	1-stearoyl-2-oleoyl-GPS (18:0/18:1) levels	Weighted median	20	0.0998344628161995	0.206533053920981	0.628824175377109	1.10498798633567	0.737145250423237	1.6563878682595
GCST90199652	1-stearoyl-2-oleoyl-GPS (18:0/18:1) levels	Weighted mode	20	-0.0421812	0.286530420946865	0.884514169164301	0.958696014200945	0.546740572994592	1.6810496477529
GCST90199653	1-myristoyl-2-palmitoyl-gpc (14:0/16:0) levels	Inverse variance weighted	16	0.0250847088066097	0.181982192815255	0.890365640076885	1.02540197742341	0.717774095896166	1.46487484198084
GCST90199653	1-myristoyl-2-palmitoyl-gpc (14:0/16:0) levels	MR Egger	16	-0.685548	0.374439302206951	0.0884848193756265	0.503814304785612	0.24184734587994	1.04954161387662
GCST90199653	1-myristoyl-2-palmitoyl-gpc (14:0/16:0) levels	Weighted median	16	-0.304494	0.232474653906627	0.19026540629034	0.737496457473292	0.46759894019585	1.16317848059674
GCST90199653	1-myristoyl-2-palmitoyl-gpc (14:0/16:0) levels	Weighted mode	16	-0.405614	0.305915527997998	0.20471045767665	0.666567612227447	0.365968455782216	1.21407289248723
GCST90199654	Paraxanthine levels in elite athletes	Inverse variance weighted	33	0.0660508168583991	0.107682921607337	0.539623471760146	1.06828100247111	0.865015624254015	1.31931062080511
GCST90199654	Paraxanthine levels in elite athletes	MR Egger	33	0.0273343507182299	0.234383070248497	0.907911439546696	1.02771136135756	0.649172718834502	1.62697940258434
GCST90199654	Paraxanthine levels in elite athletes	Weighted median	33	-0.031839	0.151188091424321	0.833205792715179	0.968662547491896	0.72024227167224	1.30276598280597
GCST90199654	Paraxanthine levels in elite athletes	Weighted mode	33	-0.233947	0.240227599157427	0.337433452588534	0.79140400296718	0.494210970926301	1.26731362263885
GCST90199655	4-methyl-2-oxopentanoate levels	Inverse variance weighted	12	0.222965228549399	0.187665595751738	0.234794572226513	1.24977711641719	0.865143976462087	1.80541376142669
GCST90199655	4-methyl-2-oxopentanoate levels	MR Egger	12	0.64762186752606	0.59750117900436	0.303856760880983	1.91099	0.59245494958312	6.16398928030008
GCST90199655	4-methyl-2-oxopentanoate levels	Weighted median	12	0.0852788375337087	0.266857114454337	0.749296281089568	1.0890206842082	0.6454799652165	1.83733983166387
GCST90199655	4-methyl-2-oxopentanoate levels	Weighted mode	12	-0.0412367	0.39913307396005	0.919571961375123	0.959601960375142	0.438876	2.09816702817158
GCST90199656	3-indoxyl sulfate levels	Inverse variance weighted	21	-0.0198744	0.142057781721434	0.888736368188426	0.980321836068884	0.74207303610352	1.29506242043189
GCST90199656	3-indoxyl sulfate levels	MR Egger	21	-0.345888	0.261810120639756	0.202144877042144	0.707591619113044	0.423570208383566	1.18206117788535
GCST90199656	3-indoxyl sulfate levels	Weighted median	21	-0.0717796	0.194884188919812	0.712635333633928	0.930736041405091	0.635239888812509	1.36368888986142
GCST90199656	3-indoxyl sulfate levels	Weighted mode	21	0.462277037134689	0.378684329154653	0.236379923349068	1.58768509003228	0.755825879079125	3.33508552020208
GCST90199657	Sphingosine 1-phosphate levels	Inverse variance weighted	17	-0.0134895	0.133883012119244	0.919744223685803	0.986601070302904	0.758888657167113	1.28264095494115
GCST90199657	Sphingosine 1-phosphate levels	MR Egger	17	-0.0517976	0.234235230071168	0.827969412316295	0.949521046732193	0.599956195582516	1.50276007619526
GCST90199657	Sphingosine 1-phosphate levels	Weighted median	17	-0.0461343	0.199580059708706	0.817193097154195	0.954913746526343	0.64577045098312	1.41205015174783
GCST90199657	Sphingosine 1-phosphate levels	Weighted mode	17	-0.16736	0.190283161674924	0.39213105517108	0.845894782239659	0.582564543803053	1.22825528987597
GCST90199658	Alpha-hydroxyisocaproate levels	Inverse variance weighted	22	-0.028171	0.140799288364892	0.841418640476624	0.972222093883964	0.737759333328481	1.2811980237128
GCST90199658	Alpha-hydroxyisocaproate levels	MR Egger	22	-0.294404	0.335064005225235	0.390025931628482	0.744975684646783	0.386304581496966	1.43666111482372
GCST90199658	Alpha-hydroxyisocaproate levels	Weighted median	22	0.0551345338498191	0.203875109576511	0.786827244485689	1.05668276471366	0.708602413233969	1.57574747755513
GCST90199658	Alpha-hydroxyisocaproate levels	Weighted mode	22	0.0729611076188799	0.313310152449615	0.818115655642451	1.07568870000625	0.582091986588363	1.98784076397089
GCST90199659	1-stearoyl-GPI (18:0) levels	Inverse variance weighted	18	0.0869503473653886	0.155395645019765	0.575792062907452	1.09084251516876	0.804426951238244	1.47923610847206
GCST90199659	1-stearoyl-GPI (18:0) levels	MR Egger	18	0.332621136523957	0.419240582584652	0.439158920784575	1.39461882823007	0.613183889388832	3.17190602967795
GCST90199659	1-stearoyl-GPI (18:0) levels	Weighted median	18	-0.0544038	0.220698466346512	0.805289358343416	0.947049573813631	0.614483726438258	1.45960398407833
GCST90199659	1-stearoyl-GPI (18:0) levels	Weighted mode	18	-0.226033	0.39795336282794	0.577467960243973	0.7976916005573	0.365670796725269	1.74012225011704
GCST90199660	1,2-dipalmitoyl-gpc (16:0/16:0) levels	Inverse variance weighted	27	0.00278406023505724	0.0924605148533605	0.975978686064924	1.0027879393298	0.836575463799152	1.20202383978443
GCST90199660	1,2-dipalmitoyl-gpc (16:0/16:0) levels	MR Egger	27	0.0424566748469705	0.166590458706509	0.800918719001297	1.04337085119263	0.752721010200476	1.44624996295572
GCST90199660	1,2-dipalmitoyl-gpc (16:0/16:0) levels	Weighted median	27	0.0891027889543547	0.133507161354773	0.504516142311736	1.09319301871873	0.841498332190961	1.42017034432359
GCST90199660	1,2-dipalmitoyl-gpc (16:0/16:0) levels	Weighted mode	27	0.0837607654624364	0.152483798335515	0.587480634851179	1.08736872653511	0.806454758346273	1.46613400839891
GCST90199661	Maleate levels	Inverse variance weighted	23	-0.232518	0.142264329517778	0.102173140568322	0.792535479570326	0.599681804115042	1.04740961301082
GCST90199661	Maleate levels	MR Egger	23	-0.525436	0.321445838783999	0.117035473647856	0.591297714747138	0.314909656840422	1.1102644198757
GCST90199661	Maleate levels	Weighted median	23	-0.153849	0.210578083506511	0.46502163566125	0.857401483568918	0.567461690188383	1.29548358371494
GCST90199661	Maleate levels	Weighted mode	23	-0.131374	0.356226580277729	0.715806780521118	0.876889621083246	0.436233228226979	1.76267041987785
GCST90199662	Isovalerate (i5:0) levels	Inverse variance weighted	17	-0.223395	0.168723416836716	0.1854931715996	0.799799010442179	0.574593343648181	1.11327
GCST90199662	Isovalerate (i5:0) levels	MR Egger	17	-0.790241	0.36897311933746	0.0490369662250182	0.453735408714078	0.220153914710154	0.935144947987774
GCST90199662	Isovalerate (i5:0) levels	Weighted median	17	-0.48245	0.207291833132154	0.0199443716386406	0.617269531692632	0.411172887898434	0.926670230382891
GCST90199662	Isovalerate (i5:0) levels	Weighted mode	17	-0.580537	0.305870734735406	0.0758908529596423	0.559597736978503	0.307265304582691	1.01915
GCST90199663	4-acetylphenol sulfate levels	Inverse variance weighted	20	-0.129717	0.119351345580417	0.277103920316808	0.87834415138216	0.69513762772089	1.10983554551159
GCST90199663	4-acetylphenol sulfate levels	MR Egger	20	-0.000292284	0.214476348830393	0.998927650210223	0.999707758917119	0.65660941992264	1.52208538731722
GCST90199663	4-acetylphenol sulfate levels	Weighted median	20	0.0139395977286872	0.175914858967533	0.936841257600224	1.01403720693814	0.718310375238705	1.43151413720453
GCST90199663	4-acetylphenol sulfate levels	Weighted mode	20	0.199720161571924	0.243929781755708	0.423073863721775	1.22106101055157	0.757007429897158	1.96958435624835
GCST90199664	Phenyllactate (PLA) levels in elite athletes	Inverse variance weighted	26	-0.0770059	0.112747742776601	0.494611146759597	0.925884353539266	0.742307637337457	1.15486059015059
GCST90199664	Phenyllactate (PLA) levels in elite athletes	MR Egger	26	-0.431149	0.214358079454329	0.0556481220299634	0.64976203781637	0.426863531789058	0.989053114979882
GCST90199664	Phenyllactate (PLA) levels in elite athletes	Weighted median	26	-0.106057	0.165604932973949	0.521899540168421	0.899373632097984	0.650091347781613	1.24424503244558
GCST90199664	Phenyllactate (PLA) levels in elite athletes	Weighted mode	26	-0.398612	0.211673125202486	0.0713657279196028	0.671251167962306	0.443307677426141	1.01640046729358
GCST90199665	N-acetylaspartate (naa) levels	Inverse variance weighted	20	0.011232913801771	0.0981448095037282	0.908879138842014	1.01129623986797	0.83432612755529	1.22580373668487
GCST90199665	N-acetylaspartate (naa) levels	MR Egger	20	-0.0383431	0.141637340682658	0.789691276466832	0.962382664189788	0.729094215959601	1.27031647221894
GCST90199665	N-acetylaspartate (naa) levels	Weighted median	20	-0.00496206	0.141524970925876	0.972030805078431	0.995050231370092	0.754008979176087	1.31314744292779
GCST90199665	N-acetylaspartate (naa) levels	Weighted mode	20	-0.0152281	0.129390484453096	0.907547624665673	0.984887243965062	0.764270521296406	1.26918788085626
GCST90199666	Palmitoylcarnitine levels (Metabolon platform)	Inverse variance weighted	28	-0.165422	0.122364178596372	0.17641305962273	0.847536025075258	0.666806271209536	1.07725038712878
GCST90199666	Palmitoylcarnitine levels (Metabolon platform)	MR Egger	28	-0.0175606	0.258716269967718	0.946403719396078	0.982592687349735	0.591765705272623	1.63153826021124
GCST90199666	Palmitoylcarnitine levels (Metabolon platform)	Weighted median	28	-0.0267929	0.170444117767402	0.875091345591053	0.973562821326654	0.697074215321401	1.35971830005575
GCST90199666	Palmitoylcarnitine levels (Metabolon platform)	Weighted mode	28	-0.0719671	0.197516163378302	0.718426867431577	0.930561500821166	0.631852820491577	1.37048483242797
GCST90199667	Erythritol levels in elite athletes	Inverse variance weighted	23	-0.0600837	0.0591453633684379	0.30969410222476	0.941685756529669	0.838610801396087	1.05742981437228
GCST90199667	Erythritol levels in elite athletes	MR Egger	23	-0.132865	0.0629489843132859	0.0469641398117376	0.875583208250251	0.773952249697897	0.99056
GCST90199667	Erythritol levels in elite athletes	Weighted median	23	-0.0842206	0.0737740172218744	0.253619351182447	0.919228460526783	0.795473563429825	1.06223638532895
GCST90199667	Erythritol levels in elite athletes	Weighted mode	23	-0.0921493	0.0560256576634956	0.114231876103573	0.911968951300239	0.817127920340124	1.01781783174105
GCST90199668	Hexanoylcarnitine levels (Biocrates platform)	Inverse variance weighted	22	0.00860941728732249	0.0913353966515348	0.924901381841731	1.00864658490762	0.843320705168168	1.20638320274957
GCST90199668	Hexanoylcarnitine levels (Biocrates platform)	MR Egger	22	0.0915251043116965	0.164723736806377	0.584627782225802	1.09584428676377	0.793474861672985	1.5134376132608
GCST90199668	Hexanoylcarnitine levels (Biocrates platform)	Weighted median	22	0.0414620839649555	0.11785064095326	0.724974076476839	1.0423336399434	0.827351890282501	1.31317693199043
GCST90199668	Hexanoylcarnitine levels (Biocrates platform)	Weighted mode	22	0.0753444051765357	0.113644083796506	0.514551745157569	1.07825544369982	0.862950455586037	1.34727873928606
GCST90199669	Acetylcarnitine levels (Biocrates platform)	Inverse variance weighted	21	-0.139649	0.188669544774651	0.45919305227094	0.869663679395099	0.600831334515478	1.2587807456296
GCST90199669	Acetylcarnitine levels (Biocrates platform)	MR Egger	21	0.0235526423409531	0.433066218641816	0.957195609760213	1.02383219625158	0.438122316490962	2.39255643144796
GCST90199669	Acetylcarnitine levels (Biocrates platform)	Weighted median	21	0.114113879483687	0.217167324050073	0.599259812986998	1.12087976282501	0.73232265570643	1.71559821742603
GCST90199669	Acetylcarnitine levels (Biocrates platform)	Weighted mode	21	0.0735568532594004	0.246278546998687	0.768270396486184	1.07632972778563	0.664215191212448	1.74414210671757
GCST90199670	Iminodiacetate (IDA) levels	Inverse variance weighted	17	-0.210537	0.146315707933003	0.150172025973377	0.810148917337362	0.608160782424755	1.07922326994853
GCST90199670	Iminodiacetate (IDA) levels	MR Egger	17	-0.0964795	0.326462141986514	0.771640334757502	0.908028525841479	0.47886082211869	1.72182764940726
GCST90199670	Iminodiacetate (IDA) levels	Weighted median	17	-0.403136	0.200563991626478	0.0444297733559897	0.668221010860103	0.451020841329886	0.990019259505362
GCST90199670	Iminodiacetate (IDA) levels	Weighted mode	17	-0.404509	0.266626579304874	0.148741306197579	0.667304704240532	0.395700920288236	1.12533366861311
GCST90199671	Cysteine s-sulfate levels	Inverse variance weighted	16	-0.0885827	0.165940758500313	0.593465234075903	0.915227420669198	0.661115589300012	1.26701176783879
GCST90199671	Cysteine s-sulfate levels	MR Egger	16	0.180033285712197	0.34478130777135	0.609717713887702	1.19725721401763	0.609121162706604	2.35326717290183
GCST90199671	Cysteine s-sulfate levels	Weighted median	16	0.0140880824113916	0.230024766701248	0.95116334579443	1.01418778711021	0.646126185732781	1.59191329841705
GCST90199671	Cysteine s-sulfate levels	Weighted mode	16	0.0251868792641421	0.284203083193173	0.930554074320647	1.02550674856476	0.587516373365146	1.79001665149892
GCST90199672	Oxalate (ethanedioate) levels	Inverse variance weighted	24	-0.14508	0.115306692541362	0.208316475287175	0.864953245939608	0.689988090400446	1.08428555227275
GCST90199672	Oxalate (ethanedioate) levels	MR Egger	24	0.0936454007926212	0.185518155648938	0.61873403392124	1.09817026656063	0.763402255385964	1.57974112055527
GCST90199672	Oxalate (ethanedioate) levels	Weighted median	24	-0.105521	0.163221754927961	0.517961627019318	0.899855265822095	0.653484814088399	1.23910989508965
GCST90199672	Oxalate (ethanedioate) levels	Weighted mode	24	-0.0741488	0.181807692202271	0.687161372225238	0.928533533914899	0.650189214428368	1.32603633599566
GCST90199673	DHEAS levels	Inverse variance weighted	44	-0.0268231	0.106465258450667	0.801085443378572	0.973533412849339	0.790179583135751	1.19943279497676
GCST90199673	DHEAS levels	MR Egger	44	-0.00809891	0.192122444070791	0.966574962088527	0.991933799841206	0.680682778640151	1.44550838385112
GCST90199673	DHEAS levels	Weighted median	44	-0.164251	0.153733942851162	0.2853344371617	0.848528775808507	0.627777290024024	1.14690527168884
GCST90199673	DHEAS levels	Weighted mode	44	-0.100638	0.175222006413877	0.568726128017594	0.90426021427412	0.641418438456193	1.2748098372213
GCST90199674	3-hydroxymyristate levels	Inverse variance weighted	20	0.211566945006847	0.164060991585951	0.197202512844768	1.23561268095937	0.895840765835971	1.70425231310264
GCST90199674	3-hydroxymyristate levels	MR Egger	20	0.234048510808657	0.390185745624492	0.556090330161929	1.26370579411084	0.588183943680776	2.71505598074608
GCST90199674	3-hydroxymyristate levels	Weighted median	20	0.142869523481091	0.225667698091051	0.52667035674174	1.15357927683792	0.741233814162281	1.79531090261156
GCST90199674	3-hydroxymyristate levels	Weighted mode	20	0.00941582703929322	0.442280460980495	0.983236894539512	1.00946029539792	0.424240878038043	2.40196110449658
GCST90199675	Homoarginine levels	Inverse variance weighted	29	0.0127742165676212	0.0934374413123788	0.891256776617183	1.01285615540182	0.843358479820175	1.2164193709822
GCST90199675	Homoarginine levels	MR Egger	29	-0.0328495	0.172589405570246	0.85047171972167	0.967684156798057	0.689957854172978	1.35720264890731
GCST90199675	Homoarginine levels	Weighted median	29	-0.0765564	0.130313400162758	0.55688214253436	0.926300699005242	0.717508394029732	1.19585079717136
GCST90199675	Homoarginine levels	Weighted mode	29	0.0155013954481271	0.118906149131366	0.897208464268279	1.01562216530537	0.804483633177417	1.28217447828686
GCST90199676	1-oleoylglycerol (18:1) levels	Inverse variance weighted	30	0.113996811399367	0.104129729259335	0.273622851065795	1.12074855125892	0.91384211975259	1.37450144614589
GCST90199676	1-oleoylglycerol (18:1) levels	MR Egger	30	0.22907665542237	0.220606384833461	0.307970545536324	1.2574384247891	0.816023717520798	1.93762921124385
GCST90199676	1-oleoylglycerol (18:1) levels	Weighted median	30	0.180128686347469	0.150417270698687	0.231101356730792	1.19737143856489	0.891643255461556	1.60792823038716
GCST90199676	1-oleoylglycerol (18:1) levels	Weighted mode	30	0.174222931500525	0.194503580058182	0.377771533040096	1.19032089626752	0.813016328472893	1.74272494471597
GCST90199677	3-methyl-2-oxobutyrate levels	Inverse variance weighted	22	0.145662345343068	0.132456444350767	0.271462876186187	1.15680552132785	0.892300530465008	1.49971782878714
GCST90199677	3-methyl-2-oxobutyrate levels	MR Egger	22	0.0869568626677761	0.321185695472846	0.789367666209514	1.09084962236075	0.581254197582694	2.04721600902557
GCST90199677	3-methyl-2-oxobutyrate levels	Weighted median	22	0.2536392877972	0.185477242567368	0.171470058229256	1.28870686812561	0.895927210458449	1.85368339365907
GCST90199677	3-methyl-2-oxobutyrate levels	Weighted mode	22	0.540607914015443	0.360406559760383	0.148500955158788	1.71705036395452	0.847225027996285	3.47990422252878
GCST90199678	Tartronate (hydroxymalonate) levels	Inverse variance weighted	19	-0.0761022	0.100115400698037	0.447167873687024	0.926721464407927	0.761604098695518	1.12763662126471
GCST90199678	Tartronate (hydroxymalonate) levels	MR Egger	19	0.0251453543870564	0.13060999932894	0.849614146723162	1.02546416540721	0.7938583419474	1.32464030289675
GCST90199678	Tartronate (hydroxymalonate) levels	Weighted median	19	-0.051694	0.137307852973308	0.706558066570236	0.949619374895927	0.725555707591018	1.2428776284757
GCST90199678	Tartronate (hydroxymalonate) levels	Weighted mode	19	-0.0593223	0.134399813872334	0.66418941506491	0.942402989405648	0.724157818382279	1.22642243430405
GCST90199679	2,3-dihydroxypyridine levels	Inverse variance weighted (multiplicative random effects)	21	0.137600332982299	0.180490479418296	0.445839846775807	1.1475168339826	0.80560558355257	1.63454041426405
GCST90199679	2,3-dihydroxypyridine levels	MR Egger	21	0.227704401053091	0.609402673734722	0.712800145171432	1.25571408280509	0.38032663128055	4.14595699608495
GCST90199679	2,3-dihydroxypyridine levels	Weighted median	21	0.329832115617262	0.216282121271719	0.127256928815998	1.39073462623936	0.910209176067621	2.12494320149267
GCST90199679	2,3-dihydroxypyridine levels	Weighted mode	21	0.404782306744285	0.370912125264351	0.288107072825566	1.49897614753789	0.724549310023218	3.10114088827926
GCST90199680	3-hydroxyoctanoate levels	Inverse variance weighted	20	0.116839685677625	0.156155550351449	0.454323685366644	1.12393923169044	0.827600115946382	1.52638861715039
GCST90199680	3-hydroxyoctanoate levels	MR Egger	20	0.0953189971510468	0.30987831206052	0.7619163903225	1.10000969912415	0.599270321619221	2.01915778992317
GCST90199680	3-hydroxyoctanoate levels	Weighted median	20	0.0749491902118252	0.21293716898971	0.72485479201006	1.07782938521058	0.710058682461485	1.63608475231401
GCST90199680	3-hydroxyoctanoate levels	Weighted mode	20	0.0609437656636009	0.215896143053367	0.780778673855268	1.06283914445267	0.696134301928951	1.62271424328717
GCST90199681	2-hydroxyoctanoate levels	Inverse variance weighted	22	-0.0416949	0.0883948607251202	0.637148511475401	0.959162359181468	0.806582699902279	1.14060521181774
GCST90199681	2-hydroxyoctanoate levels	MR Egger	22	-0.0592298	0.136000796236579	0.667855893370971	0.942490186556203	0.721955820445783	1.23039073389042
GCST90199681	2-hydroxyoctanoate levels	Weighted median	22	-0.0443857	0.139666401083786	0.750638144365046	0.956584924555461	0.72750685784711	1.25779531562723
GCST90199681	2-hydroxyoctanoate levels	Weighted mode	22	-0.0474872	0.127158757704436	0.712558578066739	0.953622714316686	0.743253336153497	1.22353474518803
GCST90199682	Homocitrulline levels	Inverse variance weighted	29	0.00749921976968609	0.0993221081190921	0.939813688503084	1.0075274093408	0.829300991330259	1.22405675524959
GCST90199682	Homocitrulline levels	MR Egger	29	0.0671519976063304	0.192608599277173	0.730060033484152	1.06945802088048	0.733182334521094	1.55996728859087
GCST90199682	Homocitrulline levels	Weighted median	29	0.0943008326022076	0.145299654523596	0.516332340431868	1.09889027821917	0.82655692421943	1.46095182095896
GCST90199682	Homocitrulline levels	Weighted mode	29	0.124848378530658	0.169056460955436	0.466355522026129	1.13297665645775	0.813424402827259	1.57806441461133
GCST90199683	Indoleacetate levels	Inverse variance weighted	29	0.0989839586977026	0.135675203015756	0.46565576568793	1.10404858903966	0.846250859403254	1.44038056022775
GCST90199683	Indoleacetate levels	MR Egger	29	0.138985195714478	0.30750631871381	0.654897107208128	1.14910708816825	0.628935111503683	2.09949655525121
GCST90199683	Indoleacetate levels	Weighted median	29	-0.115593	0.17274449683036	0.503394905041442	0.890837448684557	0.634973178931518	1.24980296225142
GCST90199683	Indoleacetate levels	Weighted mode	29	-0.189762	0.284384317494147	0.510061112159607	0.827156367590071	0.473712450436872	1.44431005732237
GCST90199684	1-linoleoylglycerol (18:2) levels	Inverse variance weighted	18	0.401374083000105	0.177175877100643	0.0234881958976966	1.49387599760288	1.05560004036172	2.11412032103492
GCST90199684	1-linoleoylglycerol (18:2) levels	MR Egger	18	0.745518551552009	0.423950169542597	0.0977701447648081	2.10753401671155	0.918123119041547	4.83780392790142
GCST90199684	1-linoleoylglycerol (18:2) levels	Weighted median	18	0.568260139179883	0.225621948614899	0.011780952140316	1.7651931876944	1.13432881080528	2.74691690822051
GCST90199684	1-linoleoylglycerol (18:2) levels	Weighted mode	18	0.684108183680365	0.361925252701581	0.0759057176079837	1.98200346408826	0.975051185303826	4.02885283446303
GCST90199685	2-linoleoylglycerol (18:2) levels	Inverse variance weighted	22	0.00499601082632266	0.125917863928499	0.96835084283666	1.0050085116979	0.785210846911184	1.28633234316424
GCST90199685	2-linoleoylglycerol (18:2) levels	MR Egger	22	0.467754445680719	0.310583620267599	0.147686046151478	1.59640535032485	0.868498474270221	2.93438632081336
GCST90199685	2-linoleoylglycerol (18:2) levels	Weighted median	22	0.0180223255122848	0.174160080515247	0.917580926578276	1.01818570765357	0.723733945808879	1.43243541535328
GCST90199685	2-linoleoylglycerol (18:2) levels	Weighted mode	22	-0.044486	0.299858502411984	0.883476749667103	0.956489024979019	0.531416801334773	1.72157006065184
GCST90199686	Indolepropionate levels	Inverse variance weighted	17	0.204506440591123	0.153945303374381	0.184034204266314	1.22691935790624	0.907350600428573	1.65904018809712
GCST90199686	Indolepropionate levels	MR Egger	17	0.471871124533376	0.392488316234006	0.24790092295784	1.60299078422875	0.742742416081508	3.45958356313974
GCST90199686	Indolepropionate levels	Weighted median	17	0.264352286853666	0.208471762252912	0.204780662919305	1.30258699975671	0.865669253997104	1.96002443670115
GCST90199686	Indolepropionate levels	Weighted mode	17	0.547819359109475	0.345648044250455	0.132551440122261	1.72947753344696	0.878402108694362	3.40515181952793
GCST90199687	Threonate levels	Inverse variance weighted	25	0.0916351319176796	0.117457719772826	0.435300124402151	1.09596486652061	0.870591860822049	1.37968093052624
GCST90199687	Threonate levels	MR Egger	25	-0.0309724	0.222038011173599	0.890276238520306	0.969502366757956	0.627402583787785	1.4981367043066
GCST90199687	Threonate levels	Weighted median	25	0.199120515816642	0.166856173318148	0.232725990275105	1.2203290259873	0.879925896228473	1.69241857530289
GCST90199687	Threonate levels	Weighted mode	25	0.231389326458855	0.20044397480052	0.259708443632995	1.26034983147961	0.850882813675337	1.86686306525495
GCST90199688	N-acetylglycine levels	Inverse variance weighted	23	-0.0832854	0.0961951289043733	0.38660157608358	0.92008847991852	0.761985393288802	1.11099611401332
GCST90199688	N-acetylglycine levels	MR Egger	23	-0.142622	0.169863868986122	0.410576289109661	0.867081919762538	0.621540003895871	1.20962617187396
GCST90199688	N-acetylglycine levels	Weighted median	23	-0.156258	0.121528595359011	0.198521793571012	0.85533817539691	0.674047693725653	1.08538817223383
GCST90199688	N-acetylglycine levels	Weighted mode	23	-0.128764	0.128747931604471	0.328122476261556	0.879181012043367	0.683102458014544	1.13154219088045
GCST90199689	Glycolithocholate levels	Inverse variance weighted	23	-0.226753	0.11024689268454	0.0397080607171525	0.797117774593215	0.642212040684591	0.989387782102486
GCST90199689	Glycolithocholate levels	MR Egger	23	-0.222767	0.200815650514509	0.279838025031355	0.800301116167148	0.539902936969655	1.18629078058596
GCST90199689	Glycolithocholate levels	Weighted median	23	-0.206113	0.170783430741574	0.227484092449529	0.813741471826583	0.58225423900487	1.13726124880124
GCST90199689	Glycolithocholate levels	Weighted mode	23	-0.213081	0.213071410778934	0.32816144786273	0.808090489768383	0.532218478766603	1.22695897588418
GCST90199690	EDTA levels	Inverse variance weighted	15	0.24423453445332	0.167809684294693	0.145551433918473	1.27664371231556	0.918813195351751	1.77383082485108
GCST90199690	EDTA levels	MR Egger	15	0.245852783837008	0.358039462001032	0.504359252499933	1.27871131271153	0.633874330109805	2.5795375259528
GCST90199690	EDTA levels	Weighted median	15	0.0467671233338385	0.232864707802068	0.84082846836395	1.04787795433888	0.663884092681056	1.65397577573374
GCST90199690	EDTA levels	Weighted mode	15	-0.107401	0.348777219053126	0.762663852065036	0.898164989934189	0.453388979996301	1.77926765919644
GCST90199691	1-methylhistidine levels	Inverse variance weighted	29	-0.167751	0.113605619611501	0.139780585970577	0.845564324779452	0.676773890707768	1.05645
GCST90199691	1-methylhistidine levels	MR Egger	29	0.199144272449042	0.27677013993391	0.477997130443518	1.22035801723974	0.70940747344152	2.09932055411887
GCST90199691	1-methylhistidine levels	Weighted median	29	-0.102163	0.151955400195852	0.501377424405071	0.902882126456106	0.670322825218101	1.21612468441405
GCST90199691	1-methylhistidine levels	Weighted mode	29	0.00315379797954551	0.225959622206214	0.988962983751824	1.0031587764327	0.644212227380169	1.5621056042764
GCST90199692	Citramalate levels	Inverse variance weighted	24	0.260165387392731	0.112179903423323	0.0203852789336067	1.29714460028979	1.04111554393106	1.61613581112029
GCST90199692	Citramalate levels	MR Egger	24	0.550649909765897	0.210843801802874	0.0159288468859541	1.73437984205784	1.14728244920844	2.6219118392441
GCST90199692	Citramalate levels	Weighted median	24	0.346016858523007	0.163792134836261	0.0346404611878043	1.41342644389905	1.02529899679573	1.94847972987056
GCST90199692	Citramalate levels	Weighted mode	24	0.411013260816323	0.21733870643692	0.0712701361184251	1.50834535831619	0.985140898576263	2.30942165048877
GCST90199693	3-hydroxydecanoate levels	Inverse variance weighted	15	0.174531248229752	0.169919396119686	0.304353881720195	1.19068794869428	0.853413774041267	1.66125487341529
GCST90199693	3-hydroxydecanoate levels	MR Egger	15	-0.425497	0.269345788898856	0.138180249415031	0.653444623265371	0.385422465065991	1.10784895634279
GCST90199693	3-hydroxydecanoate levels	Weighted median	15	-0.135655	0.192245150579448	0.480416338702585	0.873144216564994	0.599023149082912	1.27270677950941
GCST90199693	3-hydroxydecanoate levels	Weighted mode	15	-0.169027	0.196917707321056	0.405148856771534	0.844486283240097	0.574080590081875	1.24225952749764
GCST90199694	1,3-dimethylurate levels	Inverse variance weighted	26	-0.0697109	0.140377387905744	0.619473713025807	0.93266341266443	0.708326182491206	1.22805151471817
GCST90199694	1,3-dimethylurate levels	MR Egger	26	0.0698216841433782	0.332923130657457	0.835653888804394	1.07231695308916	0.558384407226461	2.05926890686986
GCST90199694	1,3-dimethylurate levels	Weighted median	26	0.032709091339362	0.172876803551532	0.849932440406679	1.03324991416757	0.736291305074202	1.44997690149241
GCST90199694	1,3-dimethylurate levels	Weighted mode	26	0.132211877632376	0.267623655168688	0.625603715371891	1.14135012021141	0.675480839770734	1.92852264669526
GCST90199695	Galactonate levels	Inverse variance weighted	16	-0.209155	0.136995703785383	0.126828790269492	0.811269393046216	0.620228893799314	1.06115344620906
GCST90199695	Galactonate levels	MR Egger	16	-0.0254667	0.311647873258194	0.936029119714306	0.974854840824985	0.529248855290521	1.79564292143482
GCST90199695	Galactonate levels	Weighted median	16	-0.161317	0.197838336975437	0.414844482991566	0.851022254181779	0.577480767253644	1.25413506073447
GCST90199695	Galactonate levels	Weighted mode	16	-0.396402	0.339615608612439	0.261346398454142	0.672735889072948	0.345746629288627	1.30897465979043
GCST90199696	Trigonelline levels	Inverse variance weighted	25	-0.168698	0.118484848082178	0.154506611234987	0.844764142445044	0.669698201102274	1.06559410669811
GCST90199696	Trigonelline levels	MR Egger	25	-0.250677	0.193307445232443	0.207566238338683	0.778273470185294	0.532826243511963	1.13678633845418
GCST90199696	Trigonelline levels	Weighted median	25	-0.230859	0.156313771016393	0.139703959243042	0.793851450325055	0.584362414005737	1.07844055346278
GCST90199696	Trigonelline levels	Weighted mode	25	-0.259211	0.166746955361093	0.133149868273734	0.771659974813393	0.556529385446746	1.0699508998092
GCST90199697	Dodecanedioate levels	Inverse variance weighted	24	-0.138963	0.147344866937066	0.34562330241135	0.870260398769781	0.651968688238112	1.16164039060467
GCST90199697	Dodecanedioate levels	MR Egger	24	0.172178542384601	0.384622342251499	0.658778285332087	1.18788990297754	0.558957829176632	2.52448815982161
GCST90199697	Dodecanedioate levels	Weighted median	24	-0.15622	0.198353976801285	0.430942041933841	0.855371199996717	0.579845525216093	1.26181863611201
GCST90199697	Dodecanedioate levels	Weighted mode	24	-0.306976	0.273741879292609	0.273686288057328	0.735667980172053	0.430197678131936	1.25804
GCST90199698	Isobutyrylcarnitine (c4) levels	Inverse variance weighted	33	-0.00595896	0.0623926680108884	0.923911880351081	0.994058763172876	0.879634687540525	1.12336727807277
GCST90199698	Isobutyrylcarnitine (c4) levels	MR Egger	33	-0.029181	0.0873660024497801	0.740621782351761	0.97124061661248	0.818388265088068	1.15264157075405
GCST90199698	Isobutyrylcarnitine (c4) levels	Weighted median	33	0.000778697270064271	0.0932937354019627	0.99334035332067	1.0007790005335	0.833537135480603	1.20157646885323
GCST90199698	Isobutyrylcarnitine (c4) levels	Weighted mode	33	0.0135546541988465	0.0765559011732098	0.86058061128715	1.01364693499746	0.872410758986468	1.17774809428465
GCST90199699	3-methylxanthine levels	Inverse variance weighted	26	0.082149916284359	0.116587840203463	0.48104785756958	1.08561854952976	0.863844718305006	1.36432811373278
GCST90199699	3-methylxanthine levels	MR Egger	26	0.0664260079997176	0.212709276054661	0.757520744837897	1.06868188723918	0.704346981309158	1.62147493553579
GCST90199699	3-methylxanthine levels	Weighted median	26	0.232564837365398	0.173591232482138	0.180334160728424	1.2618322575859	0.897920290215426	1.77323161491577
GCST90199699	3-methylxanthine levels	Weighted mode	26	0.246937760364558	0.259353780591545	0.350147978805106	1.2800994373765	0.769976218562695	2.12818854669367
GCST90199700	3-hydroxylaurate levels	Inverse variance weighted	11	0.0792899245379542	0.190121656956076	0.676643038161156	1.08251812514577	0.74576218005487	1.57133939291866
GCST90199700	3-hydroxylaurate levels	MR Egger	11	-0.118409	0.425775414959895	0.787216791967891	0.888332326566953	0.385609847791749	2.04645790802011
GCST90199700	3-hydroxylaurate levels	Weighted median	11	0.0703191566498114	0.257069603182111	0.784437140006825	1.07285053400141	0.64821213615969	1.77566602675202
GCST90199700	3-hydroxylaurate levels	Weighted mode	11	0.0243937539212591	0.276502726289037	0.93144161177207	1.02469371563431	0.595977961705139	1.76180543296655
GCST90199701	Pyridoxate levels	Inverse variance weighted (multiplicative random effects)	24	-0.0182998	0.167243315113257	0.912868976745505	0.981866578727373	0.707444042576875	1.36273955309622
GCST90199701	Pyridoxate levels	MR Egger	24	0.197327714977124	0.283288676502708	0.493372593915897	1.21814317906459	0.699130337750404	2.12245517692201
GCST90199701	Pyridoxate levels	Weighted median	24	0.0666435415087162	0.191495726635625	0.727828305859633	1.0689143866474	0.734409809430704	1.55577710334165
GCST90199701	Pyridoxate levels	Weighted mode	24	0.0687480045750073	0.240242293532769	0.777316397394499	1.07116624614162	0.668895863607802	1.71535987782081
GCST90199702	5-hydroxyhexanoate levels	Inverse variance weighted	19	0.000298611969900656	0.125548523228385	0.998102266361338	1.00029865655889	0.782097009112067	1.27937761000969
GCST90199702	5-hydroxyhexanoate levels	MR Egger	19	0.00563634118267253	0.243912904965013	0.981833192295526	1.0056522552386	0.623483515696751	1.62207409338851
GCST90199702	5-hydroxyhexanoate levels	Weighted median	19	0.00627755927981241	0.172742310151768	0.971010776801983	1.00629730445061	0.717273996360937	1.41178164841067
GCST90199702	5-hydroxyhexanoate levels	Weighted mode	19	0.247212339130078	0.216774616682545	0.269062145002403	1.28045097375976	0.837222084658292	1.95832709892203
GCST90199703	Gamma-glutamylvaline levels	Inverse variance weighted	28	0.0160150232483897	0.0757990093533884	0.832666641526195	1.0161439510744	0.875858233466825	1.17889915268371
GCST90199703	Gamma-glutamylvaline levels	MR Egger	28	0.081823027395659	0.0939789308665165	0.391911769220673	1.08526373088484	0.902690367859026	1.30476341335906
GCST90199703	Gamma-glutamylvaline levels	Weighted median	28	0.0389296073941488	0.0962310403965546	0.685813360158938	1.03969729407236	0.860980664543207	1.25551073074898
GCST90199703	Gamma-glutamylvaline levels	Weighted mode	28	0.0503470083346476	0.0877925410096631	0.571068017571817	1.05163595951005	0.88539060298075	1.24909637352304
GCST90199704	3-hydroxysebacate levels	Inverse variance weighted	21	-0.0383312	0.120747182415927	0.750902094403696	0.962394137797023	0.759575402222271	1.21936870751252
GCST90199704	3-hydroxysebacate levels	MR Egger	21	0.0621707118906506	0.228316750455393	0.788328328032287	1.06414399125565	0.680226043592892	1.66474430785429
GCST90199704	3-hydroxysebacate levels	Weighted median	21	-0.0412732	0.167948509179982	0.805876211734074	0.95956689334862	0.690421963449438	1.33363170865892
GCST90199704	3-hydroxysebacate levels	Weighted mode	21	0.0104412673373577	0.186940055844147	0.956012685326769	1.01049596758336	0.700499769597115	1.45767656867255
GCST90199705	Propionylglycine levels	Inverse variance weighted	21	-0.0755153	0.0886192768661915	0.394140925633514	0.927265536923258	0.779416988442041	1.10315965486492
GCST90199705	Propionylglycine levels	MR Egger	21	-0.105144	0.164685025725768	0.530797339294987	0.900194578286126	0.651859004406033	1.24313735531523
GCST90199705	Propionylglycine levels	Weighted median	21	-0.162693	0.124810410723995	0.192398252527702	0.849852464685924	0.665430605682385	1.0853862229437
GCST90199705	Propionylglycine levels	Weighted mode	21	-0.163599	0.119983760597096	0.187873511531706	0.849082140748562	0.671146712665498	1.07419207772754
GCST90199706	Butyrylglycine levels	Inverse variance weighted	22	-0.0915608	0.0674644694111218	0.17472683298945	0.912505804886359	0.799482055132794	1.04150785950161
GCST90199706	Butyrylglycine levels	MR Egger	22	-0.069139	0.107335350271339	0.526803811697248	0.933196986718815	0.756149436998632	1.15169908672782
GCST90199706	Butyrylglycine levels	Weighted median	22	-0.105591	0.0878534818387033	0.229400752928988	0.899792187774923	0.757460211389934	1.06886932013911
GCST90199706	Butyrylglycine levels	Weighted mode	22	-0.114968	0.0783443273744418	0.157065747897769	0.891394537037263	0.764507817014731	1.03934087131063
GCST90199707	Pro-hydroxy-pro levels	Inverse variance weighted	27	-0.22435	0.114083399701689	0.049235794083205	0.799035394314227	0.638934394207889	0.999253706099845
GCST90199707	Pro-hydroxy-pro levels	MR Egger	27	-0.151343	0.235128574489142	0.525656713527801	0.859552805090929	0.542159508313613	1.36275581892461
GCST90199707	Pro-hydroxy-pro levels	Weighted median	27	-0.204188	0.156545765727601	0.192120616725347	0.815309440359241	0.599885030952458	1.10809480023778
GCST90199707	Pro-hydroxy-pro levels	Weighted mode	27	-0.244967	0.22074713138437	0.277280368135765	0.782730750301895	0.507818647126013	1.20646894503686
GCST90199708	Propionylcarnitine (c3) levels	Inverse variance weighted	24	-0.129103	0.103032958112647	0.21019551529848	0.87888327603886	0.71817085417537	1.07555995681242
GCST90199708	Propionylcarnitine (c3) levels	MR Egger	24	-0.199388	0.176234077323927	0.270076930911304	0.819231933966305	0.579953799227284	1.15723177005545
GCST90199708	Propionylcarnitine (c3) levels	Weighted median	24	0.0685461273776329	0.146636148656806	0.640172787676589	1.07095002392783	0.803433609389214	1.42754042194343
GCST90199708	Propionylcarnitine (c3) levels	Weighted mode	24	0.0425871868055188	0.157635455773856	0.789444612428122	1.04350703245236	0.766149233426483	1.42127261800885
GCST90199709	Adrenate (22:4n6) levels	Inverse variance weighted (multiplicative random effects)	24	-0.0112697	0.0650205910571365	0.862395806818359	0.988793557505003	0.870480373522365	1.12318752852189
GCST90199709	Adrenate (22:4n6) levels	MR Egger	24	-0.0473123	0.0781791821435608	0.55125301678534	0.953789478711746	0.818285892917616	1.11173170352188
GCST90199709	Adrenate (22:4n6) levels	Weighted median	24	-0.034383	0.0644031563627867	0.593430239138221	0.966201351086002	0.851621401810795	1.09619726424844
GCST90199709	Adrenate (22:4n6) levels	Weighted mode	24	-0.0398702	0.0561351940912808	0.484687359830259	0.960914184506096	0.860798224202369	1.07267422727389
GCST90199710	Docosatrienoate (22:3n3) levels	Inverse variance weighted	23	0.130907876687669	0.102096409937452	0.199772977592995	1.13986276854116	0.933139019281015	1.39238324007437
GCST90199710	Docosatrienoate (22:3n3) levels	MR Egger	23	0.149361912118176	0.186755952355486	0.432797987586246	1.16109312685099	0.805187785786713	1.67431408302275
GCST90199710	Docosatrienoate (22:3n3) levels	Weighted median	23	-0.0775373	0.166193995458122	0.640823946139863	0.925392482840974	0.668126630505586	1.28171997372798
GCST90199710	Docosatrienoate (22:3n3) levels	Weighted mode	23	-0.111062	0.221516343722091	0.621089834633356	0.894883292098479	0.579706114615732	1.38141738768418
GCST90199711	Docosadienoate (22:2n6) levels	Inverse variance weighted (multiplicative random effects)	21	-0.0983379	0.176970884146993	0.578434634853871	0.90634261168492	0.640695599417511	1.28213293567596
GCST90199711	Docosadienoate (22:2n6) levels	MR Egger	21	-0.409713	0.494441095055367	0.417597071443902	0.663840601189824	0.251876154395961	1.74960724188004
GCST90199711	Docosadienoate (22:2n6) levels	Weighted median	21	0.13106915176072	0.215797690161899	0.54360505884889	1.14004661481694	0.746847457928003	1.74025668850955
GCST90199711	Docosadienoate (22:2n6) levels	Weighted mode	21	0.459355739510728	0.473501858898855	0.343571405723889	1.58305375739532	0.625810353205898	4.00450261962816
GCST90199712	3-carboxy-4-methyl-5-propyl-2-furanpropanoate (cmpf) levels	Inverse variance weighted	16	-0.0206404	0.157774821080305	0.895916410271588	0.97957119463553	0.719010722078319	1.33455551620433
GCST90199712	3-carboxy-4-methyl-5-propyl-2-furanpropanoate (cmpf) levels	MR Egger	16	-0.0691969	0.344038779259401	0.843488861350824	0.933142896428651	0.475440783872231	1.83147027914471
GCST90199712	3-carboxy-4-methyl-5-propyl-2-furanpropanoate (cmpf) levels	Weighted median	16	0.0318260617488609	0.222792047743246	0.886407875850338	1.03233792663423	0.667079298499614	1.59759356520951
GCST90199712	3-carboxy-4-methyl-5-propyl-2-furanpropanoate (cmpf) levels	Weighted mode	16	0.0154537543144417	0.285990885516862	0.957619742858478	1.01557378106657	0.579790538434627	1.77890123487439
GCST90199713	Docosapentaenoate n3 DPA; 22:5n3 levels	Inverse variance weighted	24	-0.162469	0.155409308509453	0.295825467490368	0.850042311048094	0.626835334206281	1.15273005706822
GCST90199713	Docosapentaenoate n3 DPA; 22:5n3 levels	MR Egger	24	-0.489833	0.32245787755698	0.14298903957662	0.612728900689987	0.325676692348997	1.15278960564497
GCST90199713	Docosapentaenoate n3 DPA; 22:5n3 levels	Weighted median	24	-0.204774	0.206412543327636	0.321166353475179	0.814831094317892	0.543707957897537	1.2211513600697
GCST90199713	Docosapentaenoate n3 DPA; 22:5n3 levels	Weighted mode	24	-0.550306	0.365953712984589	0.146251998101599	0.576773245042448	0.281513364448132	1.18171077543314
GCST90199714	3-hydroxy-2-ethylpropionate levels	Inverse variance weighted	29	0.189234072836792	0.127283459331288	0.13709042188127	1.20832375515253	0.941537117893254	1.5507
GCST90199714	3-hydroxy-2-ethylpropionate levels	MR Egger	29	0.123357947189725	0.319022589956859	0.702027851782448	1.13128929030447	0.605363406654917	2.11412755427278
GCST90199714	3-hydroxy-2-ethylpropionate levels	Weighted median	29	0.156617789462218	0.164984536739763	0.342474313628153	1.16954851469658	0.846409577349824	1.61605417144712
GCST90199714	3-hydroxy-2-ethylpropionate levels	Weighted mode	29	-0.0452077	0.295106108740051	0.879345966797764	0.955798902295511	0.536002896270628	1.70437799494287
GCST90199715	Myristoleate (14:1n5) levels	Inverse variance weighted	22	0.0483499300545085	0.154780705594183	0.754754039650454	1.04953785591259	0.774900803805847	1.4215106057234
GCST90199715	Myristoleate (14:1n5) levels	MR Egger	22	-0.53707	0.399114008610322	0.19347212491087	0.584458491669366	0.267313547979074	1.27786912061476
GCST90199715	Myristoleate (14:1n5) levels	Weighted median	22	0.118363662727541	0.21381086033688	0.579859123779858	1.12565339512614	0.740295666296737	1.71160743422631
GCST90199715	Myristoleate (14:1n5) levels	Weighted mode	22	0.209801373259937	0.435015811303019	0.634592625415048	1.23343304283969	0.525802497446763	2.89340023783894
GCST90199716	10-undecenoate (11:1n1) levels	Inverse variance weighted	17	0.075822720666186	0.11179114249551	0.497611050022972	1.07877131334472	0.866504550178014	1.34303685567077
GCST90199716	10-undecenoate (11:1n1) levels	MR Egger	17	0.0191439192787764	0.165851018836708	0.909636630787683	1.01932833906076	0.736442529787654	1.41087759164582
GCST90199716	10-undecenoate (11:1n1) levels	Weighted median	17	0.0512183529801324	0.133272797456912	0.700747116836361	1.05255269621118	0.810587220791122	1.3667464152965
GCST90199716	10-undecenoate (11:1n1) levels	Weighted mode	17	0.061551927649242	0.138153454675667	0.661903958672578	1.0634857194084	0.811209574350082	1.39421662557636
GCST90199717	1-methyl-4-imidazoleacetate levels	Inverse variance weighted	28	-0.0524885	0.101408598789965	0.604741111690377	0.948865186711349	0.777828355144914	1.15751134115575
GCST90199717	1-methyl-4-imidazoleacetate levels	MR Egger	28	-0.00889242	0.184744039688886	0.961977503541594	0.991146999951953	0.690050332446733	1.42362423336647
GCST90199717	1-methyl-4-imidazoleacetate levels	Weighted median	28	0.0299843245737265	0.128702328384496	0.815781424417283	1.03043838126604	0.800697353565694	1.32609812291463
GCST90199717	1-methyl-4-imidazoleacetate levels	Weighted mode	28	0.0226191873907342	0.12501076267194	0.857767674284609	1.02287694093306	0.800593535163005	1.30687694858733
GCST90199718	Sebacate (C10-DC) levels	Inverse variance weighted	17	-0.0120491	0.057469824016956	0.833933067218953	0.988023178179819	0.882770539436668	1.10582507799082
GCST90199718	Sebacate (C10-DC) levels	MR Egger	17	-0.024274	0.0655689119050954	0.716403798273001	0.976018204770258	0.85831071389062	1.10986793083927
GCST90199718	Sebacate (C10-DC) levels	Weighted median	17	-0.0168126	0.0539490090258931	0.755316	0.983327984483507	0.884659356897789	1.09300141068888
GCST90199718	Sebacate (C10-DC) levels	Weighted mode	17	-0.0199434	0.0512535607044504	0.702322401428331	0.980254130093246	0.886565381763423	1.08384353746544
GCST90199719	Tauro-beta-muricholate levels	Inverse variance weighted	26	0.0879038388337815	0.0624254653012288	0.159089409380763	1.09188312022552	0.966136574631811	1.234
GCST90199719	Tauro-beta-muricholate levels	MR Egger	26	0.0869896684936677	0.0886098736349012	0.336033695471015	1.09088540917054	0.916965267352444	1.29779285902198
GCST90199719	Tauro-beta-muricholate levels	Weighted median	26	0.104894307276097	0.0839947409761538	0.211730939561763	1.11059322252946	0.942013771545896	1.30934105549674
GCST90199719	Tauro-beta-muricholate levels	Weighted mode	26	0.11600574987509	0.0816682407399634	0.167828805332408	1.12300232923781	0.956892712489477	1.31794736757117
GCST90199720	Octanoylcarnitine (c8) levels	Inverse variance weighted (multiplicative random effects)	26	0.0953726370799157	0.112319319294781	0.395814241836266	1.1000687051487	0.882697050214041	1.37096997860601
GCST90199720	Octanoylcarnitine (c8) levels	MR Egger	26	-0.0551459	0.19504838904719	0.779808307869612	0.946347022883078	0.645686757746281	1.38700798332243
GCST90199720	Octanoylcarnitine (c8) levels	Weighted median	26	0.0591027279040353	0.126231897933337	0.639636172163602	1.06088421755468	0.828356392030748	1.35868490167312
GCST90199720	Octanoylcarnitine (c8) levels	Weighted mode	26	0.0686536401498055	0.122127402421757	0.579021328250132	1.07106517092353	0.843060910959698	1.36073276017455
GCST90199721	Stearidonate (18:4n3) levels	Inverse variance weighted (multiplicative random effects)	26	0.0469221914829331	0.183479354774906	0.798155052143386	1.04804045943309	0.731471263328073	1.50161579774336
GCST90199721	Stearidonate (18:4n3) levels	MR Egger	26	0.26290156354117	0.364617260889553	0.477853894572098	1.30069867647809	0.636514	2.65794002182662
GCST90199721	Stearidonate (18:4n3) levels	Weighted median	26	0.0880449130566314	0.233707556690248	0.706373422471835	1.09203716765395	0.690719205063736	1.72652673734129
GCST90199721	Stearidonate (18:4n3) levels	Weighted mode	26	0.464476468733267	0.575669011755703	0.427364649038483	1.59118093781766	0.514873111399734	4.91743833736275
GCST90199722	Decanoylcarnitine (C10) levels	Inverse variance weighted	26	0.0406528672429807	0.103033619573673	0.693168195265576	1.0414905073166	0.851042655986551	1.27455712025759
GCST90199722	Decanoylcarnitine (C10) levels	MR Egger	26	0.0624840808478672	0.195500252428969	0.752028621735109	1.0644775132035	0.725643512828915	1.56152760423433
GCST90199722	Decanoylcarnitine (C10) levels	Weighted median	26	0.0295084357605048	0.141688725235117	0.835024078521531	1.02994812383095	0.780202743351285	1.35963779520482
GCST90199722	Decanoylcarnitine (C10) levels	Weighted mode	26	0.0600645057590326	0.137686453088109	0.666405908446871	1.06190504332696	0.810745615071333	1.39087069986066
GCST90199723	5-dodecenoate (12:1n7) levels	Inverse variance weighted	15	0.207744477643487	0.185207845858846	0.261997280541434	1.23089860724898	0.856190055321673	1.76959703270349
GCST90199723	5-dodecenoate (12:1n7) levels	MR Egger	15	0.589042221601013	0.391376875289974	0.156215472408334	1.80226142143234	0.836895176102193	3.88118646628058
GCST90199723	5-dodecenoate (12:1n7) levels	Weighted median	15	0.214545906707046	0.257343231178419	0.404452566279967	1.23929901180532	0.748378190579357	2.05225387377023
GCST90199723	5-dodecenoate (12:1n7) levels	Weighted mode	15	0.697049089359705	0.415353683522653	0.115479754036657	2.00781906231318	0.889545936328417	4.53190467445384
GCST90199724	N-acetylisoleucine levels	Inverse variance weighted	19	0.206188381404267	0.139035894811467	0.13807794716499	1.22898470005347	0.935829504483372	1.6139728291633
GCST90199724	N-acetylisoleucine levels	MR Egger	19	0.218552970380717	0.382265780872765	0.574987081543743	1.24427492459804	0.588200172185188	2.63213130698645
GCST90199724	N-acetylisoleucine levels	Weighted median	19	0.153336510653226	0.197694203314955	0.437970601513295	1.16571718920039	0.791247766842186	1.71740966880767
GCST90199724	N-acetylisoleucine levels	Weighted mode	19	-0.168312	0.336334013610245	0.622834121275541	0.845089793490516	0.437128944693991	1.63378968089564
GCST90199725	Campesterol levels	Inverse variance weighted	19	0.121791065643204	0.0943890554690652	0.196943327584973	1.12951808199091	0.93874492403066	1.3590604485684
GCST90199725	Campesterol levels	MR Egger	19	0.325550320241119	0.202384647387331	0.126121870966197	1.38479251567649	0.931346781134301	2.05900782642755
GCST90199725	Campesterol levels	Weighted median	19	0.175175526365496	0.134192402981655	0.191754741999117	1.1914553300831	0.915905959867379	1.54990344618892
GCST90199725	Campesterol levels	Weighted mode	19	0.155952975984793	0.149729012438657	0.311400477254814	1.16877124148099	0.871520502825176	1.56740571275697
GCST90199726	N-acetylthreonine levels	Inverse variance weighted (multiplicative random effects)	22	0.241418348176107	0.193140270042117	0.211312767074016	1.2730535035332	0.871851139606509	1.85887836722861
GCST90199726	N-acetylthreonine levels	MR Egger	22	0.280989738446399	0.512075432988496	0.589266627077598	1.32444001305334	0.485450423776156	3.61343046017316
GCST90199726	N-acetylthreonine levels	Weighted median	22	0.217537563146598	0.222761808199651	0.328793051575931	1.24301212007729	0.803261004649743	1.9235082018363
GCST90199726	N-acetylthreonine levels	Weighted mode	22	0.274735192088687	0.356120132438502	0.449024152865919	1.31618209328505	0.65490815962502	2.64515761061229
GCST90199727	1-oleoyl-GPC (18:1) levels	Inverse variance weighted	16	-0.20556	0.175455734173155	0.241367820817132	0.814191638848769	0.577265631934269	1.14835872447492
GCST90199727	1-oleoyl-GPC (18:1) levels	MR Egger	16	0.178431035978877	0.478495509482856	0.714807867681431	1.19534044494718	0.467937676124086	3.05348094891941
GCST90199727	1-oleoyl-GPC (18:1) levels	Weighted median	16	-0.00846819	0.227801564075276	0.970346652774849	0.991567568314952	0.634473821365244	1.54964036249501
GCST90199727	1-oleoyl-GPC (18:1) levels	Weighted mode	16	0.0484413698502344	0.260709293331752	0.85508614790237	1.04963382982759	0.629676650154093	1.74967767416646
GCST90199728	10-nonadecenoate (19:1n9) levels	Inverse variance weighted	13	0.272912877349699	0.201638403305306	0.175903394041286	1.31378577933952	0.88488428571379	1.95057489647073
GCST90199728	10-nonadecenoate (19:1n9) levels	MR Egger	13	0.316954911367906	0.517436270754004	0.552627240348345	1.37294066651326	0.497967642329745	3.78531838925725
GCST90199728	10-nonadecenoate (19:1n9) levels	Weighted median	13	0.306606816869289	0.272196299618458	0.259988622866958	1.35880660319296	0.79700212784064	2.31662541464378
GCST90199728	10-nonadecenoate (19:1n9) levels	Weighted mode	13	0.635726264099265	0.488730554335017	0.217761608417143	1.88839311567902	0.724563682598655	4.92162199815798
GCST90199729	Piperine levels	Inverse variance weighted	26	0.0385320040367024	0.153749663353601	0.802111621729156	1.03928398910867	0.768882331502004	1.40478089528687
GCST90199729	Piperine levels	MR Egger	26	0.324498764162123	0.334824818569834	0.342131695699352	1.38333709405133	0.717661061748582	2.66646975539655
GCST90199729	Piperine levels	Weighted median	26	-0.0471215	0.196609491432434	0.810585720932791	0.953971491272952	0.648900365204522	1.40246739709371
GCST90199729	Piperine levels	Weighted mode	26	-0.391034	0.396971937732542	0.334041951803289	0.676357440291789	0.310646837494225	1.47260274956627
GCST90199730	Carnitine C14 levels	Inverse variance weighted	22	-0.139471	0.134682593303598	0.300411402346805	0.869818448439967	0.668012327055866	1.1325900774631
GCST90199730	Carnitine C14 levels	MR Egger	22	-0.157266	0.329387709785782	0.638217592146458	0.85447643680034	0.448042912909243	1.62959832643286
GCST90199730	Carnitine C14 levels	Weighted median	22	-0.273007	0.191979973792665	0.155008734623874	0.761087378587253	0.52241768114654	1.10879478001881
GCST90199730	Carnitine C14 levels	Weighted mode	22	-0.227382	0.277526501044052	0.421808528414106	0.796616813029156	0.462396077527004	1.37241291101495
GCST90199731	10-heptadecenoate (17:1n7) levels	Inverse variance weighted	22	0.0812712392344975	0.142563279590671	0.568629315657443	1.08466506039124	0.820244519417626	1.43432630804878
GCST90199731	10-heptadecenoate (17:1n7) levels	MR Egger	22	0.00188828931910157	0.403861241539112	0.996315756425457	1.00189007326007	0.453990165033355	2.21102525166666
GCST90199731	10-heptadecenoate (17:1n7) levels	Weighted median	22	0.0264681454426444	0.196795895513542	0.893010837233227	1.02682153779514	0.698198516010505	1.51011846387843
GCST90199731	10-heptadecenoate (17:1n7) levels	Weighted mode	22	0.148749558603016	0.318375867089921	0.64515850336409	1.16038234504041	0.621718947723757	2.1657489957661
GCST90199732	1-stearoyl-gpc (18:0) levels	Inverse variance weighted	31	-0.0861045	0.0979195753268876	0.379217303319874	0.917498314391028	0.757276447571813	1.11161935592953
GCST90199732	1-stearoyl-gpc (18:0) levels	MR Egger	31	-0.107809	0.193883469643494	0.582442572031613	0.897799306207143	0.613963176410786	1.31285331953968
GCST90199732	1-stearoyl-gpc (18:0) levels	Weighted median	31	-0.0222934	0.148033585681683	0.880293734262215	0.977953267361146	0.731660096498925	1.30715423421174
GCST90199732	1-stearoyl-gpc (18:0) levels	Weighted mode	31	-0.0168612	0.25668825470948	0.948062356004534	0.98328012493872	0.594538259451317	1.6262028367893
GCST90199733	1-palmitoyl-GPC (16:0) levels	Inverse variance weighted	25	-0.160785	0.142832282805932	0.260296074466491	0.85147503087801	0.643562341854994	1.12655710419437
GCST90199733	1-palmitoyl-GPC (16:0) levels	MR Egger	25	-0.350674	0.311644093970946	0.272092966726937	0.704212952046501	0.382320160829448	1.29712197430068
GCST90199733	1-palmitoyl-GPC (16:0) levels	Weighted median	25	-0.0916977	0.200215402262061	0.646955951227325	0.912380942437844	0.616239332258165	1.3508371513278
GCST90199733	1-palmitoyl-GPC (16:0) levels	Weighted mode	25	-0.0629202	0.236486504779111	0.792463315436417	0.939018370469644	0.590707808634281	1.49271007965527
GCST90199734	Hyocholate levels	Inverse variance weighted	20	0.025426144194811	0.0778091898154155	0.743837620352724	1.02575214572215	0.880663333107083	1.19474426253383
GCST90199734	Hyocholate levels	MR Egger	20	-0.0422533	0.101881137175224	0.683239797856202	0.958626959221388	0.785103048390778	1.17050322098436
GCST90199734	Hyocholate levels	Weighted median	20	-0.0572533	0.104296694027929	0.583042521409256	0.944354880202347	0.769761331433832	1.15854889476044
GCST90199734	Hyocholate levels	Weighted mode	20	-0.0641788	0.0954539140494023	0.509453344960431	0.937837331871216	0.777813549805315	1.13078367080577
GCST90199735	N-acetylhistidine levels	Inverse variance weighted (multiplicative random effects)	24	0.0483831988981054	0.0927837292298429	0.602044896380727	1.0495727734042	0.875051173449473	1.25890123925991
GCST90199735	N-acetylhistidine levels	MR Egger	24	-0.0428796	0.133214166699795	0.750578658986355	0.958026742554772	0.737876101111685	1.24386091115748
GCST90199735	N-acetylhistidine levels	Weighted median	24	0.0144395344292578	0.0918553576666223	0.875088324745386	1.01454428809731	0.847387690920003	1.21467437341858
GCST90199735	N-acetylhistidine levels	Weighted mode	24	0.0055821047020066	0.0841744712919856	0.947699421637877	1.00559771367859	0.852655348854728	1.18597363297359
GCST90199736	Alpha-hydroxyisovalerate levels	Inverse variance weighted	22	0.224806284376702	0.103836720487056	0.0303878441905846	1.25208014521198	1.02151448185354	1.53468670085759
GCST90199736	Alpha-hydroxyisovalerate levels	MR Egger	22	0.186127004509761	0.226123655158875	0.420146362666565	1.20457523715052	0.773309935240895	1.87635181682261
GCST90199736	Alpha-hydroxyisovalerate levels	Weighted median	22	0.154263446518656	0.14326423194597	0.281580474865101	1.16679823522477	0.881143795295136	1.54505783164214
GCST90199736	Alpha-hydroxyisovalerate levels	Weighted mode	22	0.164418909715798	0.14756678096926	0.277783619814864	1.17870798391072	0.882662844383504	1.5740466704535
GCST90199737	N-acetylproline levels	Inverse variance weighted	21	0.0806874439685513	0.14169002109834	0.569040922378391	1.08403202286398	0.821170105951466	1.43103775707104
GCST90199737	N-acetylproline levels	MR Egger	21	0.249264752559443	0.299675716177959	0.415864254393412	1.28308168726635	0.713124220709149	2.30857201086387
GCST90199737	N-acetylproline levels	Weighted median	21	0.239035910237263	0.173040908619155	0.16716098010284	1.27002414263326	0.904724980282694	1.78281948439995
GCST90199737	N-acetylproline levels	Weighted mode	21	0.282296047587518	0.287994176348835	0.338689628842794	1.32617127168255	0.754143554844203	2.33208946829685
GCST90199738	Stachydrine levels	Inverse variance weighted (multiplicative random effects)	24	-0.0359416	0.193007421138994	0.852273312323985	0.964696651183209	0.660844891767266	1.40825727852013
GCST90199738	Stachydrine levels	MR Egger	24	-0.556226	0.36571590291263	0.142522575022146	0.573368839855497	0.279982202736445	1.17418829948524
GCST90199738	Stachydrine levels	Weighted median	24	-0.230773	0.216096273410251	0.285558736557409	0.793920055280714	0.519794777097689	1.21261136500122
GCST90199738	Stachydrine levels	Weighted mode	24	-0.31032	0.353251145670855	0.388775532904919	0.733212645582876	0.36689052898516	1.46528934701496
GCST90199739	Salicyluric glucuronide levels	Inverse variance weighted	17	0.114413997769367	0.14288100371135	0.423268147138487	1.12121620982231	0.847357352519945	1.48358397484809
GCST90199739	Salicyluric glucuronide levels	MR Egger	17	0.00403294561408152	0.297301172706561	0.989355661193808	1.00404108888268	0.560639404479195	1.79812282210381
GCST90199739	Salicyluric glucuronide levels	Weighted median	17	0.150839978408203	0.187569666609108	0.421292399834017	1.16281056839492	0.80509373435823	1.67946707354362
GCST90199739	Salicyluric glucuronide levels	Weighted mode	17	0.174972169063838	0.301490671167015	0.56975811946457	1.19121306357629	0.659713554553017	2.15091618633823
GCST90199740	P-cresol sulfate levels	Inverse variance weighted	21	0.316057550650066	0.152023760433512	0.0376172581371572	1.37170919611042	1.01825561327541	1.84785243917431
GCST90199740	P-cresol sulfate levels	MR Egger	21	0.722945621265441	0.361620407920864	0.0600972391743527	2.06049371438986	1.01427048667359	4.18589952367056
GCST90199740	P-cresol sulfate levels	Weighted median	21	0.358284144528554	0.21974048593526	0.102998477110688	1.43087213721126	0.930152053414043	2.20114019587736
GCST90199740	P-cresol sulfate levels	Weighted mode	21	0.692044328021312	0.399687652583685	0.0987672839137053	1.99779551075945	0.91270416960335	4.3729250240471
GCST90199741	Gamma-glutamylglycine levels	Inverse variance weighted	27	-0.113888	0.0796346871946025	0.152679580811201	0.892357902020565	0.76340088580644	1.04309890138174
GCST90199741	Gamma-glutamylglycine levels	MR Egger	27	-0.0921957	0.12445345763352	0.46571378943444	0.911926710883348	0.714534190814874	1.16384959140182
GCST90199741	Gamma-glutamylglycine levels	Weighted median	27	-0.138437	0.098861357602212	0.161417659819279	0.870717679669399	0.717339715645789	1.05689014723844
GCST90199741	Gamma-glutamylglycine levels	Weighted mode	27	-0.134942	0.101462714998987	0.195078139860389	0.873766244897305	0.716190336070624	1.06601194161694
GCST90199742	1-linoleoyl-gpc (18:2) levels	Inverse variance weighted	29	-0.00546994	0.106021994997016	0.958853368234799	0.994544989493891	0.807935497397737	1.22425582155164
GCST90199742	1-linoleoyl-gpc (18:2) levels	MR Egger	29	0.0748984647367578	0.201652676107382	0.713221213790922	1.07777471318961	0.725901621849426	1.60021454344113
GCST90199742	1-linoleoyl-gpc (18:2) levels	Weighted median	29	-0.0254965	0.150978588188162	0.865894785787835	0.974825748680331	0.725122570174297	1.31051670348883
GCST90199742	1-linoleoyl-gpc (18:2) levels	Weighted mode	29	-0.0660516	0.254421478280229	0.797060332779831	0.936082581597498	0.56852063133505	1.54128197161913
GCST90199743	Stearoylcarnitine levels	Inverse variance weighted	20	-0.0924008	0.137575595920304	0.50181505543997	0.911739642779279	0.696248266801517	1.19392638495754
GCST90199743	Stearoylcarnitine levels	MR Egger	20	-0.295033	0.41902828454033	0.490387343854924	0.744507157957489	0.327480014513858	1.69259461244613
GCST90199743	Stearoylcarnitine levels	Weighted median	20	-0.134967	0.191213471058915	0.480283873653168	0.873744504071206	0.600648317003954	1.27100906933801
GCST90199743	Stearoylcarnitine levels	Weighted mode	20	-0.120519	0.407765275267189	0.770771728126622	0.886460060961169	0.398623009729414	1.97131480245631
GCST90199744	Eicosenoate (20:1) levels	Inverse variance weighted	21	0.0221189737209582	0.17641683870701	0.900223481521792	1.02236541185229	0.723497614455001	1.44469175083495
GCST90199744	Eicosenoate (20:1) levels	MR Egger	21	0.426364256599819	0.551884702228487	0.449286821598333	1.53167859756979	0.519270799732344	4.51794964681748
GCST90199744	Eicosenoate (20:1) levels	Weighted median	21	0.0829156100141336	0.224573746418382	0.711968756439346	1.08645011916926	0.699598322971118	1.68721653938502
GCST90199744	Eicosenoate (20:1) levels	Weighted mode	21	-0.618519	0.556809168205971	0.279819069492013	0.538741609874528	0.180890178462672	1.60452338914626
GCST90199745	Aconitate [cis or trans] levels	Inverse variance weighted	23	-0.11787	0.127201655400846	0.354114772038778	0.888811745818711	0.692681438653575	1.14047565796027
GCST90199745	Aconitate [cis or trans] levels	MR Egger	23	-0.196333	0.249692801411158	0.440476189555183	0.821738628449547	0.50372197727281	1.34052990330504
GCST90199745	Aconitate [cis or trans] levels	Weighted median	23	-0.230537	0.178316405947321	0.196061273384419	0.794106872806213	0.559877436870585	1.12632816382602
GCST90199745	Aconitate [cis or trans] levels	Weighted mode	23	-0.283213	0.270952387081567	0.307257378806325	0.753359533205032	0.442958418808212	1.28127282871812
GCST90199746	Erythronate levels	Inverse variance weighted (multiplicative random effects)	19	0.19801991177418	0.199415142905317	0.320708305238037	1.21898666576721	0.824619040554674	1.80195753219421
GCST90199746	Erythronate levels	MR Egger	19	0.315954293810133	0.468998685653245	0.509572384567089	1.37156756506584	0.547012770679066	3.43903778188815
GCST90199746	Erythronate levels	Weighted median	19	0.135904290675531	0.224122244309949	0.544259353167041	1.14557224640198	0.738321946105439	1.77745735264799
GCST90199746	Erythronate levels	Weighted mode	19	0.104770258946512	0.231782021654831	0.656653831497822	1.1104554638399	0.705024656165547	1.74903292585322
GCST90199747	Isovalerylcarnitine (C5) levels	Inverse variance weighted	24	0.138899898007813	0.119546220458035	0.245278994484286	1.14900907614908	0.908999537059801	1.45239002138909
GCST90199747	Isovalerylcarnitine (C5) levels	MR Egger	24	-0.499394	0.327073498468483	0.141046573781328	0.606898101465703	0.319672440338155	1.15219599529147
GCST90199747	Isovalerylcarnitine (C5) levels	Weighted median	24	0.110885305715403	0.169515542537188	0.513027660320467	1.11726675539426	0.801423980749245	1.55758379171811
GCST90199747	Isovalerylcarnitine (C5) levels	Weighted mode	24	0.0402850084741053	0.199861561677864	0.842029214826924	1.04110745635943	0.703671499034872	1.54035617070443
GCST90199748	Linolenate [alpha or gamma; (18:3n3 or 6)] levels	Inverse variance weighted (multiplicative random effects)	24	0.197577786753819	0.1969126786649	0.315678668903408	1.21844784038566	0.8283072956559	1.79234825954886
GCST90199748	Linolenate [alpha or gamma; (18:3n3 or 6)] levels	MR Egger	24	0.124743335096174	0.450758401792782	0.784562403696692	1.13285765094905	0.468254591326262	2.74074505853502
GCST90199748	Linolenate [alpha or gamma; (18:3n3 or 6)] levels	Weighted median	24	0.0851994957936987	0.231427544807912	0.712763177793738	1.08893428283987	0.691841433453519	1.71394457603505
GCST90199748	Linolenate [alpha or gamma; (18:3n3 or 6)] levels	Weighted mode	24	0.186189787305988	0.462762691004235	0.691145761259482	1.20465086612625	0.48635080860831	2.98382090370379
GCST90199749	Gamma-glutamylthreonine levels	Inverse variance weighted	37	0.128738116705544	0.0967240218387139	0.183194305509269	1.13739222113756	0.940972874464787	1.37481228185249
GCST90199749	Gamma-glutamylthreonine levels	MR Egger	37	-0.152207	0.175600214734612	0.391966654734131	0.858810821749694	0.608728433380842	1.21163393577337
GCST90199749	Gamma-glutamylthreonine levels	Weighted median	37	-0.125523	0.148544276463732	0.39809788450569	0.88203515966021	0.659238339071763	1.1801286071624
GCST90199749	Gamma-glutamylthreonine levels	Weighted mode	37	-0.162144	0.170510919575233	0.34798114259725	0.850318861134213	0.608751420289852	1.18774616617127
GCST90199750	Laurylcarnitine levels	Inverse variance weighted	26	0.0520314438513293	0.130553460088577	0.690228409184037	1.05340886522436	0.815581977363584	1.36058700183682
GCST90199750	Laurylcarnitine levels	MR Egger	26	-0.0286045	0.249389882018004	0.909638817938134	0.971800751832117	0.596063155386639	1.58439033301577
GCST90199750	Laurylcarnitine levels	Weighted median	26	0.034980875828976	0.180321894564951	0.8461827067618	1.03559990362058	0.727275413532384	1.47463689879184
GCST90199750	Laurylcarnitine levels	Weighted mode	26	0.277567408816281	0.282221776713633	0.334780566031481	1.31991509005883	0.759126177572283	2.29497532351809
GCST90199751	Gamma-glutamylmethionine levels	Inverse variance weighted	25	-0.0269713	0.12258786831141	0.825858379322818	0.973389136573237	0.765486603911986	1.23775701149661
GCST90199751	Gamma-glutamylmethionine levels	MR Egger	25	-0.221705	0.268705867198434	0.417799381673515	0.801151636429585	0.473137828557036	1.35656864831815
GCST90199751	Gamma-glutamylmethionine levels	Weighted median	25	0.0268212065431618	0.167808109201891	0.873012942413587	1.0271841325426	0.739276933406243	1.42721515371221
GCST90199751	Gamma-glutamylmethionine levels	Weighted mode	25	-0.0531198	0.262275627378716	0.841206289136977	0.948266425249119	0.567122467461774	1.58556443245718
GCST90199752	Epiandrosterone sulfate levels	Inverse variance weighted	24	-0.0420941	0.0629416213861083	0.5036355967759	0.95877953578516	0.84750401850803	1.08466529735009
GCST90199752	Epiandrosterone sulfate levels	MR Egger	24	-0.079128	0.0743955816785733	0.299040430811719	0.923921651975278	0.798561461366751	1.06896120121765
GCST90199752	Epiandrosterone sulfate levels	Weighted median	24	-0.0716965	0.0627581982849973	0.253277634298691	0.930813354829897	0.82307943131565	1.0526487099122
GCST90199752	Epiandrosterone sulfate levels	Weighted mode	24	-0.0680941	0.0634595919309228	0.294386824031912	0.934172530492018	0.82491499374362	1.05790090293484
GCST90199753	Gamma-glutamyltryptophan levels	Inverse variance weighted	23	-0.035462	0.114087029394548	0.755927401622971	0.965159370461794	0.771766976715002	1.20701278818024
GCST90199753	Gamma-glutamyltryptophan levels	MR Egger	23	-0.0417542	0.269492913533097	0.87835123175955	0.959105528877922	0.565547901738302	1.62653492780503
GCST90199753	Gamma-glutamyltryptophan levels	Weighted median	23	0.0111414897858373	0.161026414268934	0.944838026067669	1.01120378733068	0.737513945214672	1.38645934242541
GCST90199753	Gamma-glutamyltryptophan levels	Weighted mode	23	0.0551383239143535	0.241104409817346	0.821221799647156	1.05668676961712	0.658740026468039	1.69503428396579
GCST90199754	7-methylxanthine levels	Inverse variance weighted	24	-0.138404	0.147570129978382	0.348303569223543	0.870747017378082	0.652045294192694	1.16280322091974
GCST90199754	7-methylxanthine levels	MR Egger	24	-0.741152	0.367656337067036	0.0561863459756337	0.476564414807292	0.231828175988638	0.979663668974158
GCST90199754	7-methylxanthine levels	Weighted median	24	-0.0675133	0.213425246292043	0.751750449140303	0.934715329692547	0.615188386232095	1.42020357847364
GCST90199754	7-methylxanthine levels	Weighted mode	24	0.0405256131505949	0.337526956573821	0.905473287714547	1.04135798181975	0.537392133094801	2.01794254049565
GCST90199755	3,7-dimethylurate levels	Inverse variance weighted	32	-0.0734394	0.0964983862126009	0.446631389292371	0.929192434087806	0.769067714959253	1.12265612347512
GCST90199755	3,7-dimethylurate levels	MR Egger	32	0.0279993965440427	0.190947812437699	0.884402055030023	1.02839506383011	0.707329749031522	1.49519571141777
GCST90199755	3,7-dimethylurate levels	Weighted median	32	-0.165589	0.136846735549845	0.226267276092294	0.847394701888422	0.648036475615652	1.1080823500041
GCST90199755	3,7-dimethylurate levels	Weighted mode	32	-0.204227	0.195905198874438	0.305251652783464	0.81527721621467	0.555325266701885	1.19691463568064
GCST90199756	1,7-dimethyluric acid levels	Inverse variance weighted	36	0.00264047361345477	0.128169466948587	0.983563604016164	1.00264396273421	0.779913953346845	1.28898183151274
GCST90199756	1,7-dimethyluric acid levels	MR Egger	36	0.569987801714858	0.254156233469015	0.0315474501076677	1.76824548173959	1.07448511507089	2.90994453048909
GCST90199756	1,7-dimethyluric acid levels	Weighted median	36	0.049631575640429	0.163070917917252	0.760856856768122	1.05088385383478	0.7633890950567	1.44665005224971
GCST90199756	1,7-dimethyluric acid levels	Weighted mode	36	0.0451420688086301	0.305426854317886	0.88334885688909	1.04617647839734	0.574937140141174	1.90366067442281
GCST90199757	1,3,7-trimethylurate levels	Inverse variance weighted	26	-0.0702388	0.114539649189348	0.539726302397321	0.932171193528169	0.744727790289673	1.16679294820694
GCST90199757	1,3,7-trimethylurate levels	MR Egger	26	0.0261909617271344	0.224263486765356	0.908000996038801	1.02653695902825	0.661420507753451	1.59320449834582
GCST90199757	1,3,7-trimethylurate levels	Weighted median	26	-0.0519153	0.170598992245755	0.760890240890447	0.949409266810336	0.679573871358372	1.32638701088318
GCST90199757	1,3,7-trimethylurate levels	Weighted mode	26	0.00908894232663426	0.247189348714957	0.970961103761531	1.00913037218568	0.621634996303044	1.63817049252996
GCST90199758	N4-acetylcytidine levels	Inverse variance weighted	35	0.0885258740129942	0.0881780347427202	0.315405250784254	1.09256252122164	0.919152642532951	1.29868838704382
GCST90199758	N4-acetylcytidine levels	MR Egger	35	0.125925301049955	0.149402105845164	0.405373664944214	1.13419744176053	0.846281843589521	1.52006550375679
GCST90199758	N4-acetylcytidine levels	Weighted median	35	0.00353164847710846	0.122569564140418	0.977013396760017	1.00353789209552	0.789224313728943	1.27604824554023
GCST90199758	N4-acetylcytidine levels	Weighted mode	35	0.0424482364585552	0.120131915484041	0.726009968892191	1.04336204686127	0.824473467268542	1.32036312149263
GCST90199759	Indolebutyrate levels	Inverse variance weighted (multiplicative random effects)	25	-0.0794899	0.128918346289217	0.537504433190631	0.923587337597242	0.717365453521737	1.18909206734489
GCST90199759	Indolebutyrate levels	MR Egger	25	0.00175483155213191	0.293614348662325	0.995282885540416	1.00175637217006	0.563420356975341	1.78111389970108
GCST90199759	Indolebutyrate levels	Weighted median	25	0.0518886639063997	0.148312737161239	0.726443920934163	1.05325847030154	0.787568993812406	1.40857932952878
GCST90199759	Indolebutyrate levels	Weighted mode	25	0.0727384794733967	0.305315424577193	0.813716976906329	1.07544924808121	0.591153389649106	1.95649911757246
GCST90199760	5-acetylamino-6-amino-3-methyluracil levels	Inverse variance weighted	34	0.149989894231564	0.0876245699743886	0.0869458291003032	1.16182250155979	0.978480654490611	1.37951784630159
GCST90199760	5-acetylamino-6-amino-3-methyluracil levels	MR Egger	34	0.213526704794633	0.154945098035214	0.177739246335256	1.23803655933871	0.913779770975114	1.6773565917569
GCST90199760	5-acetylamino-6-amino-3-methyluracil levels	Weighted median	34	0.0989147300948686	0.128063564022454	0.439884797690591	1.10397215994395	0.858911099482518	1.41895305656849
GCST90199760	5-acetylamino-6-amino-3-methyluracil levels	Weighted mode	34	0.078416430233639	0.123920500111864	0.531227503894814	1.08157296458542	0.848345115645362	1.37892003637244
GCST90199761	N1-methylinosine levels	Inverse variance weighted	28	0.183239918955103	0.133417210397779	0.16961703282894	1.20110254078176	0.924725989034667	1.56008085700975
GCST90199761	N1-methylinosine levels	MR Egger	28	0.380701762319182	0.376140614885727	0.320804623481352	1.46331112580916	0.700098777725981	3.05853905054946
GCST90199761	N1-methylinosine levels	Weighted median	28	0.279009427722453	0.190748692966365	0.143547599668109	1.32181980556106	0.909502065051506	1.92105951763235
GCST90199761	N1-methylinosine levels	Weighted mode	28	0.293972506469534	0.330396631552939	0.381456252757533	1.34174701379746	0.702152339001568	2.56395222095867
GCST90199762	N6-carbamoylthreonyladenosine levels	Inverse variance weighted	32	0.0495064149461612	0.106984084125857	0.643546723577388	1.05075233271285	0.851988380684113	1.29588676293327
GCST90199762	N6-carbamoylthreonyladenosine levels	MR Egger	32	-0.271103	0.176599099531513	0.135231570769562	0.762537918600763	0.539432683651593	1.07791777347985
GCST90199762	N6-carbamoylthreonyladenosine levels	Weighted median	32	-0.0521489	0.160775779532551	0.745667193155677	0.949187548757623	0.692623027259225	1.30078984852941
GCST90199762	N6-carbamoylthreonyladenosine levels	Weighted mode	32	-0.0513635	0.153685993719485	0.740471022185863	0.949933283213478	0.702866663691575	1.28384697862511
GCST90199763	1-methylxanthine levels	Inverse variance weighted	30	-0.08377	0.0829394988844905	0.312488826830066	0.91964273787367	0.781663114937761	1.08197860326455
GCST90199763	1-methylxanthine levels	MR Egger	30	-0.117151	0.145431445634869	0.427295602147058	0.889450828866952	0.668849179235923	1.1828119126585
GCST90199763	1-methylxanthine levels	Weighted median	30	-0.0472776	0.12303017271086	0.700773380219771	0.953822553001983	0.749449181837192	1.21392815505516
GCST90199763	1-methylxanthine levels	Weighted mode	30	-0.0352971	0.112376334088086	0.755695431833854	0.965318549977363	0.774486737421192	1.20317089745545
GCST90199764	N2,n2-dimethylguanosine levels	Inverse variance weighted	18	0.133180570576704	0.208430150162644	0.522842580855265	1.1424562736949	0.759311996291312	1.71893285458392
GCST90199764	N2,n2-dimethylguanosine levels	MR Egger	18	-0.154627	0.475304300186286	0.749152816677567	0.856734738024118	0.337488662929283	2.17487131261371
GCST90199764	N2,n2-dimethylguanosine levels	Weighted median	18	0.11702644815291	0.233157538131273	0.615723746020568	1.12414916096627	0.71179713808691	1.77538131088533
GCST90199764	N2,n2-dimethylguanosine levels	Weighted mode	18	0.10122837193111	0.35194593258634	0.777110782663482	1.10652931314687	0.555111848929081	2.20569444376914
GCST90199765	4-hydroxyhippurate levels	Inverse variance weighted	20	0.06451270842452	0.155793341557764	0.678807050910634	1.06663913346143	0.785965609734417	1.44754303106952
GCST90199765	4-hydroxyhippurate levels	MR Egger	20	-0.808775	0.348903780191367	0.0324204673592592	0.445403197350007	0.224781433681942	0.882564031023648
GCST90199765	4-hydroxyhippurate levels	Weighted median	20	0.0123189873200478	0.192550858645875	0.948987874690477	1.01239517858932	0.69414063450493	1.47656533371211
GCST90199765	4-hydroxyhippurate levels	Weighted mode	20	0.00385010461654423	0.228460766741245	0.986730102989904	1.00385752579037	0.641508401607408	1.57087565737396
GCST90199766	3-(3-amino-3-carboxypropyl)uridine levels	Inverse variance weighted	17	0.101865591677971	0.175944909532947	0.562614142979463	1.10723464017598	0.784282155618746	1.56317281940251
GCST90199766	3-(3-amino-3-carboxypropyl)uridine levels	MR Egger	17	0.0720495807912663	0.359363423564074	0.843788668763701	1.07470862764702	0.531366797179012	2.17363719462855
GCST90199766	3-(3-amino-3-carboxypropyl)uridine levels	Weighted median	17	0.163514470320136	0.231045617115733	0.479122202945614	1.1776423959266	0.748761373842812	1.85218103007393
GCST90199766	3-(3-amino-3-carboxypropyl)uridine levels	Weighted mode	17	0.155814147039958	0.303750248400727	0.614983148248829	1.1686089934654	0.644335104360966	2.11946698288716
GCST90199767	5,6-dihydrouridine levels	Inverse variance weighted (multiplicative random effects)	32	-0.0571534	0.144941492926991	0.693344600561933	0.944449209515876	0.710889202525362	1.25474448927692
GCST90199767	5,6-dihydrouridine levels	MR Egger	32	-0.129531	0.309228716163262	0.678285680015526	0.878507677909538	0.479208777539973	1.61052087590702
GCST90199767	5,6-dihydrouridine levels	Weighted median	32	0.10902100979986	0.174856830588902	0.532964358122936	1.11518577992536	0.791600543908023	1.57104404907059
GCST90199767	5,6-dihydrouridine levels	Weighted mode	32	0.154666152554768	0.231712241539981	0.509396564867693	1.16726820654081	0.741196252285354	1.83826491539846
GCST90199768	Phenylacetylglutamine levels	Inverse variance weighted	20	-0.0746324	0.179010400351846	0.676739352212294	0.928084567201472	0.653447682446617	1.31814831855022
GCST90199768	Phenylacetylglutamine levels	MR Egger	20	0.205910989834528	0.370918719980515	0.585633972734621	1.22864383733674	0.593873050993205	2.54189961390053
GCST90199768	Phenylacetylglutamine levels	Weighted median	20	-0.0407006	0.243457798212745	0.867230500413268	0.960116515883329	0.595783510291072	1.54724611901659
GCST90199768	Phenylacetylglutamine levels	Weighted mode	20	0.227072178011428	0.327120095531794	0.495985374964643	1.25492044233353	0.66094595217339	2.38268395684712
GCST90199769	3-hydroxydodecanedioate levels	Inverse variance weighted	22	-0.105349	0.127064251421863	0.40704947984148	0.900010725103132	0.701598110025267	1.15453461707799
GCST90199769	3-hydroxydodecanedioate levels	MR Egger	22	-0.240622	0.273009087874605	0.388587666332532	0.786138908049056	0.460372383978524	1.3424227956675
GCST90199769	3-hydroxydodecanedioate levels	Weighted median	22	-0.0608266	0.174316247660584	0.727131184603121	0.940986347978295	0.668655370453397	1.32423270074258
GCST90199769	3-hydroxydodecanedioate levels	Weighted mode	22	-0.015548	0.228919323172112	0.946492703936808	0.984572290164145	0.628619063153242	1.54208271969436
GCST90199770	1-arachidonylglycerol (20:4) levels	Inverse variance weighted	24	-0.138761	0.11339676429123	0.221075557269563	0.87043640836274	0.696966291048877	1.08708204504871
GCST90199770	1-arachidonylglycerol (20:4) levels	MR Egger	24	-0.126586	0.220285381812066	0.571361900352061	0.881098578925643	0.572155132731947	1.35686051102595
GCST90199770	1-arachidonylglycerol (20:4) levels	Weighted median	24	-0.24675	0.153015575842648	0.106836122789455	0.781336299555403	0.578879958044151	1.05459932498884
GCST90199770	1-arachidonylglycerol (20:4) levels	Weighted mode	24	-0.257596	0.168897174915639	0.14085210602811	0.772907348412211	0.555084702277371	1.07620650826563
GCST90199771	7-methylguanine levels	Inverse variance weighted	23	0.0391573830923608	0.138800224669334	0.777856670308839	1.03993413882216	0.7922398776065	1.36507015571481
GCST90199771	7-methylguanine levels	MR Egger	23	0.00070778480937143	0.269709666504871	0.997930925916104	1.00070803534815	0.589828677398808	1.69780922898946
GCST90199771	7-methylguanine levels	Weighted median	23	0.00772571665852657	0.178583118189442	0.965493335045368	1.00775563700989	0.710137124147205	1.4301060871093
GCST90199771	7-methylguanine levels	Weighted mode	23	0.0704142687628138	0.244618450957191	0.776153182285442	1.07295257993546	0.664289058536114	1.73302152729583
GCST90199772	1-stearoyl-GPE (18:0) levels	Inverse variance weighted	40	7.4887930126776e-05	0.0871806262471615	0.999314619331582	1.0000748907343	0.842990880025147	1.18643013913434
GCST90199772	1-stearoyl-GPE (18:0) levels	MR Egger	40	0.171338269336719	0.217367138294516	0.435444107959801	1.18689217035084	0.775147983255517	1.81734720914028
GCST90199772	1-stearoyl-GPE (18:0) levels	Weighted median	40	0.154932450189404	0.130312136369688	0.234465879175096	1.16757908869495	0.904403799829334	1.50733657754974
GCST90199772	1-stearoyl-GPE (18:0) levels	Weighted mode	40	0.17528313080666	0.169387444817414	0.307133768775628	1.19158354286607	0.854946606070739	1.66077194709839
GCST90199773	Phenol sulfate levels	Inverse variance weighted	20	0.152574485740665	0.15160285962132	0.314218855305045	1.16482922203074	0.865396825782861	1.56786699011671
GCST90199773	Phenol sulfate levels	MR Egger	20	0.156524580811485	0.465011998933943	0.740308526259073	1.16943950773783	0.4700581177671	2.9094035621691
GCST90199773	Phenol sulfate levels	Weighted median	20	0.134101246358656	0.190379600699674	0.481190718584735	1.14350858986471	0.787381204560973	1.66071006968406
GCST90199773	Phenol sulfate levels	Weighted mode	20	0.131002729765953	0.323258273728968	0.689815279397385	1.13997089316147	0.604965718167438	2.14811120403965
GCST90199774	Oleoylcarnitine levels	Inverse variance weighted	26	-0.21042	0.127884919913199	0.0998906170806568	0.810244018220846	0.630605845196989	1.0410550014131
GCST90199774	Oleoylcarnitine levels	MR Egger	26	-0.129441	0.236469948482727	0.589166109527195	0.878586355382806	0.552709806975925	1.39659903646049
GCST90199774	Oleoylcarnitine levels	Weighted median	26	-0.190228	0.176192470028369	0.280292961257822	0.826770427101321	0.585338210635828	1.1677852679168
GCST90199774	Oleoylcarnitine levels	Weighted mode	26	-0.123347	0.227655034465422	0.592742366160354	0.88395686109175	0.565779481837171	1.38106763740163
GCST90199775	Gamma-glutamylisoleucine levels	Inverse variance weighted	16	0.0465943509937449	0.114314913625942	0.683569983749302	1.0476969256514	0.837392082993201	1.31081827773659
GCST90199775	Gamma-glutamylisoleucine levels	MR Egger	16	0.0694286713194225	0.169541060512643	0.688362512068912	1.07189560157894	0.768840450738617	1.49440651773784
GCST90199775	Gamma-glutamylisoleucine levels	Weighted median	16	0.0701751015403154	0.155558947746892	0.651906079698472	1.07269599553156	0.790791895640087	1.45509419756769
GCST90199775	Gamma-glutamylisoleucine levels	Weighted mode	16	0.0846613729324848	0.140550519893897	0.555934647359747	1.08834846004437	0.826283250420486	1.43353065656137
GCST90199776	Malonylcarnitine levels	Inverse variance weighted	21	-0.100278	0.135815649180254	0.460306886157132	0.904585595854277	0.693172067002117	1.18047904579591
GCST90199776	Malonylcarnitine levels	MR Egger	21	-0.379119	0.330073678240078	0.264980483222041	0.684463954521914	0.358415014879349	1.30711852347336
GCST90199776	Malonylcarnitine levels	Weighted median	21	-0.335527	0.171062512560948	0.0498288830977578	0.714961099359528	0.511294430960106	0.999755410278015
GCST90199776	Malonylcarnitine levels	Weighted mode	21	-0.410062	0.299615771250653	0.186293767286132	0.663608817820357	0.368870610844566	1.19385131301365
GCST90199777	1-palmitoleoyl-GPC (16:1) levels	Inverse variance weighted	34	-0.0399636	0.105257664012935	0.70418717355842	0.960824380224678	0.781712185761292	1.18097620383782
GCST90199777	1-palmitoleoyl-GPC (16:1) levels	MR Egger	34	0.380738194994219	0.266177779824408	0.162297683878591	1.46336443911905	0.868515146632558	2.4656282506771
GCST90199777	1-palmitoleoyl-GPC (16:1) levels	Weighted median	34	-0.0184102	0.147757542627657	0.900842178112532	0.981758207059144	0.734904	1.31153021375216
GCST90199777	1-palmitoleoyl-GPC (16:1) levels	Weighted mode	34	-0.0473182	0.238801312102689	0.844144393569173	0.953783896137003	0.597280319506008	1.52307667073757
GCST90199778	N-methyl-2-pyridone-5-carboxamide levels	Inverse variance weighted	16	-0.0931223	0.0857393337023648	0.277430804507519	0.911082108691026	0.770148943630556	1.07780529421212
GCST90199778	N-methyl-2-pyridone-5-carboxamide levels	MR Egger	16	-0.120218	0.117215383750512	0.322469691347196	0.88672747112414	0.704716458269147	1.11574747378174
GCST90199778	N-methyl-2-pyridone-5-carboxamide levels	Weighted median	16	-0.180635	0.113141602056638	0.11036850606671	0.834739999881011	0.668718208871273	1.04197980278937
GCST90199778	N-methyl-2-pyridone-5-carboxamide levels	Weighted mode	16	-0.167672	0.0952417001869758	0.0986936021270757	0.845631284062264	0.701632454476994	1.01918356829408
GCST90199779	Gamma-glutamyl-2-aminobutyrate levels	Inverse variance weighted	25	0.0595339283964763	0.1344887604409	0.658005580797181	1.06134176999304	0.815410148963148	1.38144755024734
GCST90199779	Gamma-glutamyl-2-aminobutyrate levels	MR Egger	25	0.0265120044254132	0.268062140322372	0.922072664657452	1.02686657413089	0.6072044096811	1.73657329270897
GCST90199779	Gamma-glutamyl-2-aminobutyrate levels	Weighted median	25	-0.00848831	0.196578374467903	0.965557835221406	0.991547617300435	0.674501134994985	1.45762049367268
GCST90199779	Gamma-glutamyl-2-aminobutyrate levels	Weighted mode	25	0.0523497059603235	0.241562933944976	0.830263995400593	1.05374417870739	0.656315510475652	1.69183384582058
GCST90199780	1-stearoyl-GPG (18:0) levels	Inverse variance weighted	28	-0.0351227	0.105557588042146	0.739334142376058	0.965486914858882	0.785043928825951	1.18740486810438
GCST90199780	1-stearoyl-GPG (18:0) levels	MR Egger	28	-0.260653	0.254358809194118	0.314923076923377	0.770548015810075	0.468042313141827	1.26856958868359
GCST90199780	1-stearoyl-GPG (18:0) levels	Weighted median	28	0.0497329324661732	0.155296970097169	0.748783324146991	1.05099037348459	0.775188441452078	1.42491903399407
GCST90199780	1-stearoyl-GPG (18:0) levels	Weighted mode	28	0.0693352004110541	0.204785260969261	0.737548712931357	1.07179541520572	0.717455817896684	1.60113749641573
GCST90199781	Hexanoylglycine levels	Inverse variance weighted	26	-0.0182324	0.07308278643502	0.802992564438562	0.981932799839062	0.850888087320835	1.13315962200822
GCST90199781	Hexanoylglycine levels	MR Egger	26	0.0112857340148122	0.124094738048379	0.928291486322254	1.01134965816158	0.792993739121027	1.28983128189293
GCST90199781	Hexanoylglycine levels	Weighted median	26	-0.0262819	0.0849399022048138	0.757003981932374	0.974060473246812	0.824676493974262	1.1505
GCST90199781	Hexanoylglycine levels	Weighted mode	26	-0.0684962	0.0753304083125947	0.371887388091652	0.93379703728604	0.805619470044354	1.08236821386179
GCST90199782	Glutamine degradant levels	Inverse variance weighted	26	-0.0102237	0.135665671840359	0.939928568096834	0.989828367944878	0.758715480092837	1.29134072481101
GCST90199782	Glutamine degradant levels	MR Egger	26	0.0746891387536409	0.273724602661111	0.787293148178566	1.07754913054917	0.630141373454579	1.84262163644612
GCST90199782	Glutamine degradant levels	Weighted median	26	-0.0603539	0.169348479669053	0.721549337533111	0.941431284055233	0.675517010843999	1.31202153072436
GCST90199782	Glutamine degradant levels	Weighted mode	26	0.0704488535662464	0.199676788050132	0.727184928187222	1.07298968843122	0.725482991320467	1.58695225836269
GCST90199783	5-methyluridine (ribothymidine) levels	Inverse variance weighted	26	0.027992676140267	0.0758930065311715	0.712244045053839	1.02838815262326	0.886248745491831	1.19332433228887
GCST90199783	5-methyluridine (ribothymidine) levels	MR Egger	26	-0.0474936	0.111973883226265	0.67523475700029	0.953616543889033	0.76570182680538	1.18764835206538
GCST90199783	5-methyluridine (ribothymidine) levels	Weighted median	26	-0.0430922	0.101963968552762	0.672571507022012	0.957823117203793	0.784317368332973	1.16971160003754
GCST90199783	5-methyluridine (ribothymidine) levels	Weighted mode	26	-0.0580184	0.0988971928770321	0.56269665734445	0.943632558245904	0.777355949697405	1.14547576992023
GCST90199784	Cysteine-glutathione disulfide levels	Inverse variance weighted	27	-0.0683067	0.0999183325958786	0.494212075573475	0.933974019788198	0.767860971357023	1.13602266839753
GCST90199784	Cysteine-glutathione disulfide levels	MR Egger	27	0.0218759140483298	0.210500146134323	0.918059277976233	1.02211694624719	0.676580142257723	1.54412313716372
GCST90199784	Cysteine-glutathione disulfide levels	Weighted median	27	0.105747471222986	0.142637526198178	0.45846790347523	1.11154114493569	0.840446416477845	1.47008029621067
GCST90199784	Cysteine-glutathione disulfide levels	Weighted mode	27	0.0591923263143146	0.153113765555657	0.702205285811059	1.06097927535251	0.785911841193606	1.43231971288015
GCST90199785	Isovalerylglycine levels	Inverse variance weighted	24	-0.172715	0.0892614515088379	0.0529983112500104	0.841377307153932	0.706333676535722	1.00223987119748
GCST90199785	Isovalerylglycine levels	MR Egger	24	-0.324063	0.158500201936133	0.0530468477756817	0.723204822552773	0.530082196158942	0.986687006568998
GCST90199785	Isovalerylglycine levels	Weighted median	24	-0.209638	0.136162885148175	0.123654903950963	0.810877696149617	0.620942187399808	1.05891120213024
GCST90199785	Isovalerylglycine levels	Weighted mode	24	-0.21593	0.132271964421086	0.11619791234849	0.805791769462427	0.621771280153742	1.04427527687165
GCST90199786	2-hydroxy-3-methylvalerate levels	Inverse variance weighted	30	-0.0238015	0.119128258393965	0.841639175311508	0.976479526690184	0.773141741806485	1.23329554528663
GCST90199786	2-hydroxy-3-methylvalerate levels	MR Egger	30	-0.0300934	0.246489577261131	0.903701381170984	0.970354884451822	0.598569291408165	1.57306533311185
GCST90199786	2-hydroxy-3-methylvalerate levels	Weighted median	30	-0.0190088	0.168011923003792	0.909919918191431	0.98117073405619	0.705878492800668	1.36382680473623
GCST90199786	2-hydroxy-3-methylvalerate levels	Weighted mode	30	0.0676009588198707	0.205853853940727	0.744974060209189	1.06993827385078	0.714714158241638	1.60171433103714
GCST90199787	Homostachydrine levels	Inverse variance weighted (multiplicative random effects)	24	-0.114503	0.168692266197194	0.497284464748887	0.891809244543445	0.640734655061372	1.24126847575767
GCST90199787	Homostachydrine levels	MR Egger	24	-0.72219	0.31921843570464	0.0338923681863035	0.485687288958201	0.259796035541999	0.907989770372889
GCST90199787	Homostachydrine levels	Weighted median	24	-0.225641	0.201150761794404	0.261968609674932	0.79800458671155	0.538000157049383	1.18366381880855
GCST90199787	Homostachydrine levels	Weighted mode	24	-0.161134	0.252525776156431	0.52971741150213	0.85117780115628	0.518878897356803	1.39628659571993
GCST90199788	1-arachidonoyl-gpc (20:4n6) levels	Inverse variance weighted (multiplicative random effects)	27	-0.132809	0.0840973951017604	0.114283184388949	0.87563216800744	0.742568564236457	1.03253993042083
GCST90199788	1-arachidonoyl-gpc (20:4n6) levels	MR Egger	27	-0.140554	0.126465549216366	0.276970168642938	0.868876742778903	0.678123076849428	1.11328875231554
GCST90199788	1-arachidonoyl-gpc (20:4n6) levels	Weighted median	27	-0.14822	0.082350428483864	0.0718809902097135	0.862241264520947	0.733720584381008	1.01327400930136
GCST90199788	1-arachidonoyl-gpc (20:4n6) levels	Weighted mode	27	-0.157053	0.0763477359466665	0.0498409194405923	0.854659156240898	0.735875671103807	0.992616418818068
GCST90199789	2-palmitoyl-GPC (16:0) levels	Inverse variance weighted	16	-0.140883	0.17307539885206	0.415645029586313	0.868590626092269	0.618714628581186	1.21938231437236
GCST90199789	2-palmitoyl-GPC (16:0) levels	MR Egger	16	-0.512817	0.504928278110913	0.327040251781861	0.598806370911504	0.222578281535671	1.61097959500034
GCST90199789	2-palmitoyl-GPC (16:0) levels	Weighted median	16	0.0419636393893241	0.205309349965918	0.838046988229973	1.04285655916004	0.697367542501708	1.55950734254377
GCST90199789	2-palmitoyl-GPC (16:0) levels	Weighted mode	16	0.113445739717902	0.257193446879234	0.665438426198496	1.12013110861348	0.676614619095624	1.8543697772311
GCST90199790	2-palmitoleoyl-GPC (16:1) levels	Inverse variance weighted	25	0.104069914235367	0.123214276348123	0.398319992047554	1.10967803449488	0.871595300785381	1.41279483623975
GCST90199790	2-palmitoleoyl-GPC (16:1) levels	MR Egger	25	0.497689475955995	0.300808718421747	0.111609289411496	1.64491625804169	0.912200367209748	2.96617891554491
GCST90199790	2-palmitoleoyl-GPC (16:1) levels	Weighted median	25	0.115532504529767	0.171101323101073	0.4995305473481	1.12247099934733	0.80265837714796	1.56971032788901
GCST90199790	2-palmitoleoyl-GPC (16:1) levels	Weighted mode	25	0.164777716397587	0.266947233094946	0.542871195799151	1.17913098809505	0.698766346779678	1.98972073210674
GCST90199791	1-arachidonoyl-GPE (20:4n6) levels	Inverse variance weighted (multiplicative random effects)	33	-0.0668495	0.0917292738580504	0.466142401952344	0.935336	0.781422803270954	1.11956457715665
GCST90199791	1-arachidonoyl-GPE (20:4n6) levels	MR Egger	33	-0.173764	0.164912006426155	0.300173985695215	0.840495054915673	0.608358007459315	1.16121088023148
GCST90199791	1-arachidonoyl-GPE (20:4n6) levels	Weighted median	33	-0.225879	0.111237913765001	0.0422966572200623	0.797815001670456	0.641526461174901	0.992178523275125
GCST90199791	1-arachidonoyl-GPE (20:4n6) levels	Weighted mode	33	-0.202167	0.102220954692524	0.0566237016008145	0.816958673508013	0.668633073234491	0.99818794632958
GCST90199792	1-palmitoyl-GPE (16:0) levels	Inverse variance weighted	18	-0.037714	0.123392028747874	0.75987591751381	0.962988315698247	0.756114562311051	1.22646294939345
GCST90199792	1-palmitoyl-GPE (16:0) levels	MR Egger	18	0.372642135222593	0.389945385844081	0.353477850320626	1.45156478296482	0.675940096823672	3.11719977708817
GCST90199792	1-palmitoyl-GPE (16:0) levels	Weighted median	18	0.146040067049028	0.17183227597126	0.395381281942562	1.15724255441607	0.82633816058879	1.6206565225031
GCST90199792	1-palmitoyl-GPE (16:0) levels	Weighted mode	18	0.21452038090475	0.212918313923618	0.327809248472071	1.2392673781075	0.816441909876447	1.88106908264159
GCST90199793	1-linoleoyl-GPE (18:2) levels	Inverse variance weighted	33	0.135712628058826	0.0860717898441981	0.114855913025646	1.14535270406731	0.96755009268276	1.35582935357584
GCST90199793	1-linoleoyl-GPE (18:2) levels	MR Egger	33	-0.0139819	0.160765746419384	0.931253994109093	0.986115350594363	0.719583428618887	1.35137003716753
GCST90199793	1-linoleoyl-GPE (18:2) levels	Weighted median	33	0.254056821354897	0.131616578473154	0.0535721798700182	1.28924505883761	0.996095968172416	1.66866735218979
GCST90199793	1-linoleoyl-GPE (18:2) levels	Weighted mode	33	0.264107797261625	0.155266353920028	0.0986429945110999	1.30226856972054	0.960583605896487	1.7654927871679
GCST90199794	1-oleoyl-GPE (18:1) levels	Inverse variance weighted	28	0.245164154955507	0.116942063589394	0.0360415590472141	1.27783105828959	1.01608571455807	1.60700243112824
GCST90199794	1-oleoyl-GPE (18:1) levels	MR Egger	28	0.402519872344191	0.317113803395262	0.215570897736878	1.49558864578197	0.803303095515966	2.7844849719585
GCST90199794	1-oleoyl-GPE (18:1) levels	Weighted median	28	0.294123914062385	0.15801561032101	0.0626933752843618	1.34195017986308	0.984534161498428	1.82911914655532
GCST90199794	1-oleoyl-GPE (18:1) levels	Weighted mode	28	0.293234654103567	0.259925925935964	0.269183111951657	1.34075736774004	0.805557930126352	2.23153450785002
GCST90199795	2-hydroxypalmitate levels	Inverse variance weighted	19	-0.0229575	0.149809068241593	0.878205264369309	0.977304063176268	0.728634366366721	1.31084021834366
GCST90199795	2-hydroxypalmitate levels	MR Egger	19	0.0138117418945563	0.298172275011138	0.963593927658063	1.01390756465314	0.565182880941606	1.81889541301778
GCST90199795	2-hydroxypalmitate levels	Weighted median	19	-0.0975799	0.199951497831522	0.625537237240699	0.907029877038305	0.612942085510213	1.34222011718335
GCST90199795	2-hydroxypalmitate levels	Weighted mode	19	-0.143381	0.324656873215255	0.664009841531428	0.866423632532052	0.458539528445688	1.63713238323128
GCST90199796	Docosapentaenoate (n6 DPA; 22:5n6) levels	Inverse variance weighted	15	-0.0402605	0.184703863595057	0.8274500828391	0.960539214123591	0.668793428229518	1.37955240426276
GCST90199796	Docosapentaenoate (n6 DPA; 22:5n6) levels	MR Egger	15	0.388543431319248	0.562777384842845	0.502081436111331	1.47483103593133	0.489436650091664	4.44414324946632
GCST90199796	Docosapentaenoate (n6 DPA; 22:5n6) levels	Weighted median	15	-0.104494	0.229304597649216	0.648605107084259	0.900779930752817	0.574686092929073	1.4119090293476
GCST90199796	Docosapentaenoate (n6 DPA; 22:5n6) levels	Weighted mode	15	-0.119334	0.301934058111393	0.698628019514936	0.887511253868102	0.49109149163872	1.60392969365879
GCST90199797	Gulonate levels	Inverse variance weighted	21	-0.00410683	0.149583997188248	0.978096799243389	0.995901586894992	0.742827469546698	1.33519560253367
GCST90199797	Gulonate levels	MR Egger	21	-0.126226	0.358026749485825	0.728298983719753	0.881415661062851	0.436940439454504	1.77803081934181
GCST90199797	Gulonate levels	Weighted median	21	-0.0649549	0.194993240233338	0.739048500974102	0.937109717914652	0.639453317180791	1.37332092869853
GCST90199797	Gulonate levels	Weighted mode	21	-0.0695753	0.309097286671534	0.824191655096589	0.932789868972342	0.50894974190337	1.7095930462671
GCST90199798	Isobutyrylglycine levels	Inverse variance weighted	29	-0.124788	0.0898437985506175	0.16484917033772	0.882683848575726	0.740165084847166	1.05264459576249
GCST90199798	Isobutyrylglycine levels	MR Egger	29	0.0293374284232067	0.188429160599441	0.877431858375871	1.02977201020353	0.711781905956765	1.4898248805204
GCST90199798	Isobutyrylglycine levels	Weighted median	29	-0.0434028	0.133437784359714	0.744979817281571	0.957525655096311	0.737166997319022	1.24375532749309
GCST90199798	Isobutyrylglycine levels	Weighted mode	29	-0.106614	0.209624411585032	0.615021714694397	0.898873008874873	0.596022202914298	1.35560836850225
GCST90199799	Glutarylcarnitine (c5-dc) levels	Inverse variance weighted	31	0.0426579747635095	0.0793937454700756	0.591062881834081	1.04358090279887	0.893191954678623	1.21929121168401
GCST90199799	Glutarylcarnitine (c5-dc) levels	MR Egger	31	-0.106749	0.173870032027628	0.544029532449016	0.898751284993332	0.639202353260143	1.26369039187255
GCST90199799	Glutarylcarnitine (c5-dc) levels	Weighted median	31	0.0778567938916943	0.111475291040223	0.484913332175613	1.08096784638683	0.868806562293007	1.34493860386854
GCST90199799	Glutarylcarnitine (c5-dc) levels	Weighted mode	31	0.0701539701459484	0.12002115900063	0.56324529246666	1.07267332820894	0.847819515366823	1.35716157530651
GCST90199800	Carnitine C5:1 levels	Inverse variance weighted	26	0.0486976724090111	0.121558639360942	0.688706882877972	1.04990288814265	0.827325342281091	1.33236106546796
GCST90199800	Carnitine C5:1 levels	MR Egger	26	0.0299720277735333	0.314343749545195	0.924830127984987	1.03042571024906	0.55647016512715	1.9080576298276
GCST90199800	Carnitine C5:1 levels	Weighted median	26	0.097352928149122	0.165226142819251	0.55572027766702	1.10224931979425	0.797327066958308	1.52378316670193
GCST90199800	Carnitine C5:1 levels	Weighted mode	26	0.145413859102807	0.250068948065474	0.566113558634642	1.1565181067839	0.70841777678993	1.88805839596489
GCST90199801	Hydroquinone sulfate levels	Inverse variance weighted	19	-0.0433224	0.143851941384354	0.763292859303742	0.957602627405998	0.722330718490688	1.26950546133626
GCST90199801	Hydroquinone sulfate levels	MR Egger	19	-0.212324	0.362495427348715	0.565752532477863	0.808702238923796	0.397398577677562	1.64570118761471
GCST90199801	Hydroquinone sulfate levels	Weighted median	19	-0.171265	0.210441714835746	0.415738145854759	0.842597982696367	0.557813230687118	1.27277612180235
GCST90199801	Hydroquinone sulfate levels	Weighted mode	19	-0.345934	0.34071607745943	0.323409643171371	0.707559033376891	0.362860170063808	1.37970443442499
GCST90199802	Beta-hydroxyisovaleroylcarnitine levels	Inverse variance weighted	36	-0.0232738	0.0942552912301519	0.804967591987783	0.97699491999256	0.812195505596339	1.17523313920634
GCST90199802	Beta-hydroxyisovaleroylcarnitine levels	MR Egger	36	-0.0660214	0.189397012129486	0.729548465025617	0.936110815976746	0.645816700932826	1.35689191456787
GCST90199802	Beta-hydroxyisovaleroylcarnitine levels	Weighted median	36	0.000334246924235796	0.147525870258752	0.998192247693859	1.00033430279096	0.749149692631358	1.33573934179359
GCST90199802	Beta-hydroxyisovaleroylcarnitine levels	Weighted mode	36	0.116214404065743	0.155688152190747	0.460376721716957	1.12323667282745	0.827840832605757	1.52403768151085
GCST90199803	Catechol sulfate levels	Inverse variance weighted	29	0.206349429284198	0.110823326253885	0.0626076745207743	1.22918264137247	0.989194513082533	1.52739420393988
GCST90199803	Catechol sulfate levels	MR Egger	29	0.156115669425817	0.20779550637598	0.458974144600625	1.16896140836507	0.777895157352886	1.75662589145925
GCST90199803	Catechol sulfate levels	Weighted median	29	0.127213817723805	0.175635183420134	0.468877193340411	1.13565981602016	0.804904902743569	1.60232993155692
GCST90199803	Catechol sulfate levels	Weighted mode	29	0.156476802018032	0.182569338871143	0.398676385090602	1.16938363466392	0.817618770155681	1.67248861564103
GCST90199804	7-alpha-hydroxy-3-oxo-4-cholestenoate (7-hoca) levels	Inverse variance weighted	26	-0.068999	0.152466019366128	0.650870331217756	0.933327593134039	0.692233176628552	1.25839157312278
GCST90199804	7-alpha-hydroxy-3-oxo-4-cholestenoate (7-hoca) levels	MR Egger	26	0.245177469856393	0.348168619292655	0.488090510357982	1.27784807259675	0.645820922128247	2.52840321626335
GCST90199804	7-alpha-hydroxy-3-oxo-4-cholestenoate (7-hoca) levels	Weighted median	26	0.000269220210395008	0.192165797676552	0.998882181003804	1.00026925645341	0.686344395322293	1.4577792027223
GCST90199804	7-alpha-hydroxy-3-oxo-4-cholestenoate (7-hoca) levels	Weighted mode	26	-0.198601	0.347301205399789	0.572536354762686	0.819877038893687	0.415068685540355	1.61948704472847
GCST90199805	Octadecanedioate levels	Inverse variance weighted	25	-0.0268734	0.110982147566877	0.808670137211442	0.973484439022296	0.783175517290918	1.21003776560412
GCST90199805	Octadecanedioate levels	MR Egger	25	-0.198161	0.27235244124566	0.474207519138655	0.820238129861678	0.480959908119314	1.39884963033568
GCST90199805	Octadecanedioate levels	Weighted median	25	0.0657794689148483	0.157066097751731	0.675361433839705	1.06799116594301	0.785001160639988	1.45299801799325
GCST90199805	Octadecanedioate levels	Weighted mode	25	0.0844341739204346	0.200026965328022	0.67669925128527	1.08810121643729	0.735195610735422	1.61040713508612
GCST90199806	Tetradecanedioate (C14-DC) levels	Inverse variance weighted	18	0.026371171753558	0.0755394886523984	0.727010894750791	1.02672196795049	0.885426148620063	1.19056569665922
GCST90199806	Tetradecanedioate (C14-DC) levels	MR Egger	18	0.0561817295271078	0.114114767877881	0.629175547476124	1.05778989792852	0.845790813334162	1.32292695843877
GCST90199806	Tetradecanedioate (C14-DC) levels	Weighted median	18	0.0371235051815831	0.103361472849947	0.719473961041733	1.03782118921769	0.847499540759553	1.2708830730739
GCST90199806	Tetradecanedioate (C14-DC) levels	Weighted mode	18	0.0706144577300842	0.0987317999279088	0.484183966498519	1.07316739470543	0.884352208200579	1.30229590244616
GCST90199807	Hexadecanedioate (C16-DC) levels	Inverse variance weighted	23	-0.0733204	0.0865869671151515	0.397115999797645	0.929303047489564	0.784247326716093	1.10118852134261
GCST90199807	Hexadecanedioate (C16-DC) levels	MR Egger	23	-0.0428625	0.132761798275012	0.749999288941015	0.958043095847724	0.738543229802776	1.24277975406612
GCST90199807	Hexadecanedioate (C16-DC) levels	Weighted median	23	0.0257069054157821	0.102025562350975	0.801067854986993	1.0260401775792	0.840075763312734	1.2531708352772
GCST90199807	Hexadecanedioate (C16-DC) levels	Weighted mode	23	0.022378283808894	0.104870103551917	0.83298752052305	1.02263055589292	0.832628995856837	1.25598947316227
GCST90199808	Glycerophosphoethanolamine levels	Inverse variance weighted	25	-0.0221631	0.104106143636578	0.831413090095661	0.978080684180913	0.797549677509356	1.19947616022524
GCST90199808	Glycerophosphoethanolamine levels	MR Egger	25	-0.0253703	0.18036999925742	0.889365646253437	0.974948843646296	0.684617167878552	1.38840404875133
GCST90199808	Glycerophosphoethanolamine levels	Weighted median	25	0.0427795431561826	0.15381418895237	0.780916545783699	1.04370777696364	0.772057486624296	1.41093887769587
GCST90199808	Glycerophosphoethanolamine levels	Weighted mode	25	0.106652103513937	0.209271395371406	0.614961507529201	1.11254713590547	0.738215249134393	1.67669406865116
GCST90199809	Taurolithocholate 3-sulfate levels	Inverse variance weighted	23	0.160098207825787	0.141274629673406	0.257113045310976	1.1736261246023	0.889763068973308	1.54805063098245
GCST90199809	Taurolithocholate 3-sulfate levels	MR Egger	23	0.15922251580329	0.274701640765046	0.568337862510709	1.17259883942595	0.684413713369775	2.00900129755322
GCST90199809	Taurolithocholate 3-sulfate levels	Weighted median	23	0.41061297652786	0.185197593911285	0.0266120569113731	1.50774171219077	1.04877801632771	2.1675559892453
GCST90199809	Taurolithocholate 3-sulfate levels	Weighted mode	23	0.388437872370844	0.218946770983839	0.0898858223207182	1.47467536253461	0.960119235336372	2.26499724703952
GCST90199810	1-palmitoyl-GPI (16:0) levels	Inverse variance weighted	23	-0.349424	0.126555319538476	0.00576181295831402	0.705094154012886	0.55020058920975	0.903593663425939
GCST90199810	1-palmitoyl-GPI (16:0) levels	MR Egger	23	-0.0475535	0.256632788099941	0.854773395430102	0.953559444246171	0.576630397090272	1.57687769895474
GCST90199810	1-palmitoyl-GPI (16:0) levels	Weighted median	23	-0.176066	0.174855277727069	0.313970312190826	0.838562356107047	0.595244711253354	1.18134073564327
GCST90199810	1-palmitoyl-GPI (16:0) levels	Weighted mode	23	-0.107933	0.257729318528669	0.679434490684839	0.897687870657304	0.541678667252576	1.48767814175243
GCST90199811	Glycolithocholate sulfate levels	Inverse variance weighted	22	-0.00621181	0.0686397795123978	0.927890913381682	0.993807441429728	0.868710127263242	1.13691920888798
GCST90199811	Glycolithocholate sulfate levels	MR Egger	22	0.0120889200580619	0.0892390949328627	0.893597106767414	1.01216	0.849744378408725	1.20562432659668
GCST90199811	Glycolithocholate sulfate levels	Weighted median	22	0.00129975084071091	0.0786218523263091	0.986810233250475	1.00130059588291	0.858302154798421	1.16812346061387
GCST90199811	Glycolithocholate sulfate levels	Weighted mode	22	0.00716578511109711	0.0702538642149812	0.919725577823672	1.0071915207846	0.877628593789107	1.15588161862485
GCST90199812	3-(3-hydroxyphenyl)propionate levels	Inverse variance weighted	19	0.0398549526905619	0.113794080061632	0.726160475290872	1.04065981833809	0.832617068467479	1.30068539130095
GCST90199812	3-(3-hydroxyphenyl)propionate levels	MR Egger	19	0.0218329018176074	0.196717635610523	0.912927263935792	1.02207298366274	0.695076293946933	1.50290434737947
GCST90199812	3-(3-hydroxyphenyl)propionate levels	Weighted median	19	0.0366077874506572	0.176040549910173	0.835267320136338	1.0372861044171	0.734598130609406	1.46469534509189
GCST90199812	3-(3-hydroxyphenyl)propionate levels	Weighted mode	19	0.0337418968565693	0.187773891774272	0.859399970517867	1.03431761164659	0.715842626893782	1.49448060449333
GCST90199813	Deoxycarnitine levels	Inverse variance weighted	36	-0.0739116	0.0913884442682481	0.418651735995178	0.928753836548707	0.776442334236991	1.11094366042212
GCST90199813	Deoxycarnitine levels	MR Egger	36	0.114687322098425	0.156119643087308	0.467612673047697	1.12152270737529	0.825878857075997	1.52299961717347
GCST90199813	Deoxycarnitine levels	Weighted median	36	0.0240424013704079	0.133044658460345	0.856595792428034	1.02433375012458	0.789208188483211	1.32950930686727
GCST90199813	Deoxycarnitine levels	Weighted mode	36	0.010274251486436	0.127122542782845	0.93604420164843	1.01032721283223	0.787504706046659	1.29619679622444
GCST90199814	Alpha-hydroxycaproate levels	Inverse variance weighted	20	-0.191663	0.107170548405386	0.0737134053395859	0.825585423730284	0.669170218063122	1.01856190469555
GCST90199814	Alpha-hydroxycaproate levels	MR Egger	20	-0.00447678	0.208380640440372	0.983096190453166	0.99553322395201	0.661726574936199	1.4977279703295
GCST90199814	Alpha-hydroxycaproate levels	Weighted median	20	-0.0615714	0.141755278066595	0.664034378170998	0.940285816483751	0.712189155614032	1.24143622478811
GCST90199814	Alpha-hydroxycaproate levels	Weighted mode	20	-0.1317	0.170736127530174	0.449977376407499	0.876603877334332	0.627292162603081	1.22500232518258
GCST90199815	1-ribosyl-imidazoleacetate levels	Inverse variance weighted	37	-0.187545	0.108246198456867	0.0831711294028738	0.828992043066476	0.670516296808503	1.02492334748397
GCST90199815	1-ribosyl-imidazoleacetate levels	MR Egger	37	-0.267577	0.286642966142066	0.356965722521419	0.765231689610154	0.436312372090408	1.34211078172744
GCST90199815	1-ribosyl-imidazoleacetate levels	Weighted median	37	-0.34872	0.15081786813825	0.0207669843678131	0.705590528054651	0.525017743462888	0.948268890869655
GCST90199815	1-ribosyl-imidazoleacetate levels	Weighted mode	37	-0.449995	0.218064162872869	0.0463230543081964	0.637631321852998	0.415862423012548	0.977663958341659
GCST90199816	3,4-dihydroxybutyrate levels	Inverse variance weighted	23	-0.0255749	0.145558346302841	0.860528271997314	0.974749412320238	0.732809711749883	1.29657
GCST90199816	3,4-dihydroxybutyrate levels	MR Egger	23	-0.415642	0.287367070475479	0.162832526237519	0.659916689019408	0.37573125487478	1.15904660790456
GCST90199816	3,4-dihydroxybutyrate levels	Weighted median	23	-0.209471	0.176450518592701	0.235172705050672	0.811012888068579	0.573891830023309	1.14610780325384
GCST90199816	3,4-dihydroxybutyrate levels	Weighted mode	23	-0.251388	0.222377517468249	0.270458327117956	0.777720570914663	0.502958349289223	1.2025832502405
GCST90199817	Indoleacetylglutamine levels	Inverse variance weighted (multiplicative random effects)	23	-0.0691276	0.130027847762983	0.594977301878795	0.933207558247962	0.723263101013205	1.20409342817452
GCST90199817	Indoleacetylglutamine levels	MR Egger	23	-0.443014	0.303380178493762	0.15901818541356	0.642097940501558	0.354289968362063	1.16370713825859
GCST90199817	Indoleacetylglutamine levels	Weighted median	23	-0.176036	0.17001567811758	0.300476154199343	0.838587445399021	0.60093581667185	1.17022298234034
GCST90199817	Indoleacetylglutamine levels	Weighted mode	23	-0.501256	0.305913216046395	0.115529582875331	0.605769205254146	0.332589554495964	1.10333089260833
GCST90199818	Mannitol/sorbitol levels	Inverse variance weighted	27	0.0523535577378797	0.113727586157503	0.645270927526112	1.05374823750339	0.843198811142983	1.31687252563406
GCST90199818	Mannitol/sorbitol levels	MR Egger	27	-0.0218204	0.192861896681902	0.910823036779535	0.978415906497366	0.670434174671445	1.42787722084155
GCST90199818	Mannitol/sorbitol levels	Weighted median	27	0.0435779624542956	0.173822897535115	0.802043560598098	1.04454142615087	0.742958629091365	1.46854313042929
GCST90199818	Mannitol/sorbitol levels	Weighted mode	27	0.0470676812342297	0.189136111640325	0.805427382247928	1.0481929496715	0.723511312249539	1.5185781357377
GCST90199819	Tryptophan betaine levels	Inverse variance weighted	34	0.13729187305708	0.0952786283054233	0.149598412763223	1.14716292561188	0.951748710663226	1.38269982733296
GCST90199819	Tryptophan betaine levels	MR Egger	34	-0.163338	0.159974788978228	0.314901367236534	0.84930424264267	0.620711803600883	1.16208148835953
GCST90199819	Tryptophan betaine levels	Weighted median	34	0.0765730483097455	0.13128740771734	0.5597267197081	1.07958104902775	0.834643767578623	1.3963984237264
GCST90199819	Tryptophan betaine levels	Weighted mode	34	0.0351112089991847	0.14425334627754	0.809202573467551	1.0357348854352	0.780652360134761	1.37416705269715
GCST90199820	Dihomo-linolenate (20:3n3 or n6) levels	Inverse variance weighted	24	-0.13529	0.138518840529874	0.328723522185171	0.873462813933705	0.665786221243481	1.14591931010536
GCST90199820	Dihomo-linolenate (20:3n3 or n6) levels	MR Egger	24	-0.376434	0.313993930445053	0.243337965616623	0.686304511396925	0.37088547407155	1.26997123180107
GCST90199820	Dihomo-linolenate (20:3n3 or n6) levels	Weighted median	24	-0.170303	0.187606962282939	0.364001949951232	0.843409063209177	0.583907419039387	1.21823909871472
GCST90199820	Dihomo-linolenate (20:3n3 or n6) levels	Weighted mode	24	-0.172117	0.350848766063239	0.628375980391561	0.84188062625916	0.423254921433693	1.6745534498919
GCST90199821	1-linoleoyl-GPI (18:2) levels	Inverse variance weighted	21	-0.0768396	0.107404511845611	0.474347887564437	0.92603835392228	0.750247242966194	1.1430192392906
GCST90199821	1-linoleoyl-GPI (18:2) levels	MR Egger	21	0.302598972825945	0.235894361874366	0.21500014166037	1.3533716168063	0.852353462199367	2.14889105800158
GCST90199821	1-linoleoyl-GPI (18:2) levels	Weighted median	21	-0.0284469	0.153337072641951	0.852822084247207	0.971953884266211	0.719651953188495	1.3127100523449
GCST90199821	1-linoleoyl-GPI (18:2) levels	Weighted mode	21	0.0489010884242886	0.284879731048077	0.865433553395755	1.05011647692754	0.6008180207269	1.83540535914776
GCST90199822	1-oleoyl-GPI (18:1) levels	Inverse variance weighted	32	-0.290415	0.112295830043394	0.0097052542175081	0.747953315966423	0.600186678304227	0.932100266613378
GCST90199822	1-oleoyl-GPI (18:1) levels	MR Egger	32	-0.073004	0.248164637084307	0.770649660859014	0.929597149981351	0.571548092787178	1.51194776460434
GCST90199822	1-oleoyl-GPI (18:1) levels	Weighted median	32	-0.237488	0.156302900945927	0.128660373717382	0.788606716969622	0.580514078458422	1.07129280258127
GCST90199822	1-oleoyl-GPI (18:1) levels	Weighted mode	32	-0.0812416	0.248994701360311	0.746406190891155	0.92197089147924	0.565937720291523	1.50198563244231
GCST90199823	O-cresol sulfate levels	Inverse variance weighted	20	0.034297885456991	0.107938274182005	0.750671074774497	1.03489284034337	0.837561042024357	1.27871657975564
GCST90199823	O-cresol sulfate levels	MR Egger	20	-0.232363	0.183035443202864	0.22043172034164	0.792658038038466	0.55371074766892	1.13472019084353
GCST90199823	O-cresol sulfate levels	Weighted median	20	-0.167241	0.170999019789921	0.32806386449731	0.845995991383578	0.605077496060384	1.18283892905787
GCST90199823	O-cresol sulfate levels	Weighted mode	20	-0.189533	0.165119564917089	0.26527761586524	0.82734557971226	0.59859672959469	1.14350893419162
GCST90199824	4-vinylphenol sulfate levels	Inverse variance weighted	25	0.0275883577136253	0.125756130938608	0.826354186337367	1.02797244038914	0.803407148790178	1.31530736288679
GCST90199824	4-vinylphenol sulfate levels	MR Egger	25	0.0981654632486739	0.210728846658845	0.645712949820435	1.10314530001344	0.729888806574376	1.66728074465645
GCST90199824	4-vinylphenol sulfate levels	Weighted median	25	0.0911558349003122	0.183076096563016	0.618545878298611	1.09543969969444	0.765157706309692	1.56828863614813
GCST90199824	4-vinylphenol sulfate levels	Weighted mode	25	0.0960131140863059	0.159957853620651	0.553972331182963	1.10077	0.804524162345389	1.50611051102893
GCST90199825	Pyrraline levels	Inverse variance weighted	23	0.113235245896562	0.119692145551973	0.344120989644753	1.11989535274947	0.885713840748336	1.41599413197633
GCST90199825	Pyrraline levels	MR Egger	23	0.220940007721476	0.223962283727788	0.335115871413963	1.24724860303397	0.804104479688191	1.93461063464466
GCST90199825	Pyrraline levels	Weighted median	23	0.0546450345172747	0.169673265451333	0.747406960778794	1.05616564578063	0.757361523351016	1.47285785841305
GCST90199825	Pyrraline levels	Weighted mode	23	0.0343054991030702	0.226550789025543	0.881020284579623	1.03490071968118	0.6638267731268	1.61340208463095
GCST90199826	N6-acetyllysine levels	Inverse variance weighted	19	0.0251023240231178	0.111331123502271	0.821610198313039	1.02542004026034	0.824394024708212	1.27546564804333
GCST90199826	N6-acetyllysine levels	MR Egger	19	0.0779460598786512	0.182935092422319	0.675391274223374	1.08106434435544	0.755325330462861	1.54728044923434
GCST90199826	N6-acetyllysine levels	Weighted median	19	0.110685633287168	0.153736791145535	0.471544444990828	1.11704369029895	0.826431307780741	1.50984914812513
GCST90199826	N6-acetyllysine levels	Weighted mode	19	0.118293388418388	0.149604342233494	0.439408769702192	1.1255742933909	0.839514842579592	1.5091067193637
GCST90199827	Thymol sulfate levels	Inverse variance weighted (multiplicative random effects)	19	-0.0404452	0.175203733762067	0.817434083168257	0.960361827046058	0.681237364614815	1.35385239676148
GCST90199827	Thymol sulfate levels	MR Egger	19	-0.126902	0.449170451490857	0.780951324967311	0.880819744650143	0.365212332368709	2.12436260718127
GCST90199827	Thymol sulfate levels	Weighted median	19	-0.104797	0.217007393989871	0.629153234384972	0.900507308262172	0.588527578606643	1.37786816066198
GCST90199827	Thymol sulfate levels	Weighted mode	19	-0.253875	0.333622552190569	0.456532467321614	0.775788941489046	0.403420845329303	1.49186262610059
GCST90199828	N-acetylserine levels	Inverse variance weighted	25	0.168315463370739	0.133201795237189	0.206369118143289	1.1833098426858	0.911412162584921	1.53632159112933
GCST90199828	N-acetylserine levels	MR Egger	25	0.150231432621997	0.288404074653495	0.607411456449721	1.16210316019034	0.66031350200709	2.04521602363036
GCST90199828	N-acetylserine levels	Weighted median	25	0.220589165820202	0.197227009985961	0.263373515480519	1.24681109271568	0.847066755189871	1.83520117085745
GCST90199828	N-acetylserine levels	Weighted mode	25	0.218448695719902	0.276100483016985	0.436581257716486	1.24414518501671	0.724185103835153	2.13743314133759
GCST90199829	3-methyladipate levels	Inverse variance weighted	16	-0.0816129	0.151748483578126	0.590703641126466	0.92162868901751	0.684518308218458	1.2408717637236
GCST90199829	3-methyladipate levels	MR Egger	16	0.156023233354924	0.332245848910132	0.645869973236241	1.16885335915935	0.609462029059684	2.24167890709449
GCST90199829	3-methyladipate levels	Weighted median	16	-0.134704	0.209100806794936	0.519442123168783	0.873974648806393	0.580107706971148	1.31670666942931
GCST90199829	3-methyladipate levels	Weighted mode	16	-0.231442	0.305444714040825	0.460357308756039	0.793388933354409	0.435999859055509	1.44372982352067
GCST90199830	4-ethylphenylsulfate levels	Inverse variance weighted	22	0.0706897844574742	0.123823788375764	0.568074090021798	1.07324823593793	0.841975097360085	1.36804732058632
GCST90199830	4-ethylphenylsulfate levels	MR Egger	22	0.150164421177223	0.217211187316848	0.497305751403226	1.16202528858777	0.759139665526164	1.77872772644753
GCST90199830	4-ethylphenylsulfate levels	Weighted median	22	0.220349980120884	0.180693866405979	0.222667470278156	1.24651290899462	0.874756254221999	1.77625987215393
GCST90199830	4-ethylphenylsulfate levels	Weighted mode	22	0.270729062318625	0.230291235615508	0.252913652818972	1.31091984468156	0.834734340796664	2.05875181502631
GCST90199831	1-stearoyl-2-oleoyl-GPE (18:0/18:1) levels	Inverse variance weighted	27	0.268361048164172	0.102694511578183	0.0089699431908652	1.30781924052016	1.06938081720902	1.59942196301845
GCST90199831	1-stearoyl-2-oleoyl-GPE (18:0/18:1) levels	MR Egger	27	0.415264455539302	0.215028856740136	0.064871409445812	1.51477127738272	0.993827027893994	2.30878408252389
GCST90199831	1-stearoyl-2-oleoyl-GPE (18:0/18:1) levels	Weighted median	27	0.251636143761567	0.130247882750825	0.0533621268142206	1.2861279864471	0.996356945653286	1.66017329907598
GCST90199831	1-stearoyl-2-oleoyl-GPE (18:0/18:1) levels	Weighted mode	27	0.251229433163915	0.136753757746054	0.077653033864687	1.28560501092213	0.98333253319339	1.68079483625002
GCST90199832	Dimethylarginine (sdma + adma) levels	Inverse variance weighted	21	0.250286487154301	0.137903440886054	0.0695331125918763	1.28439332617357	0.98019450062717	1.6829988489669
GCST90199832	Dimethylarginine (sdma + adma) levels	MR Egger	21	0.494831234703442	0.306764722010205	0.123216704641598	1.64022140324602	0.899040117937593	2.99244293773896
GCST90199832	Dimethylarginine (sdma + adma) levels	Weighted median	21	0.243523949615879	0.206627086215787	0.238570475638767	1.27573687088282	0.850896193728225	1.91269461037183
GCST90199832	Dimethylarginine (sdma + adma) levels	Weighted mode	21	0.704801214318646	0.31848816165775	0.0386920740499297	2.02344441316439	1.08389866640266	3.77740781502648
GCST90199833	Hexanoylglutamine levels	Inverse variance weighted	25	0.016299964174873	0.091820077306865	0.859099409100507	1.01643353332822	0.849024371170042	1.21685214554009
GCST90199833	Hexanoylglutamine levels	MR Egger	25	0.126984255027108	0.18509522818007	0.499540649792961	1.13539914081206	0.789936756170683	1.63194230283191
GCST90199833	Hexanoylglutamine levels	Weighted median	25	-0.0127636	0.120673995829282	0.915765237109299	0.987317481542642	0.779358089784063	1.25076755106217
GCST90199833	Hexanoylglutamine levels	Weighted mode	25	-0.0290826	0.114376083501524	0.801451407592714	0.971336200594765	0.776266218402639	1.21542583229674
GCST90199834	Gamma-glutamylalanine levels	Inverse variance weighted	16	-0.157104	0.139766235356952	0.260991037393016	0.85461475283321	0.649828813666349	1.12393658206601
GCST90199834	Gamma-glutamylalanine levels	MR Egger	16	0.04877195940164	0.313682314070506	0.878660857563099	1.04998088516781	0.567766307047442	1.94174935274146
GCST90199834	Gamma-glutamylalanine levels	Weighted median	16	-0.194243	0.191209201751661	0.309692100327025	0.823457475800982	0.566083658874493	1.19784806330695
GCST90199834	Gamma-glutamylalanine levels	Weighted mode	16	-0.24872	0.247889376216634	0.331603347289796	0.779798114935167	0.479705263912895	1.26762232104015
GCST90199835	5alpha-androstan-3beta,17beta-diol disulfate levels	Inverse variance weighted	29	-0.158761	0.0973354349034541	0.102875935370021	0.853200479818614	0.705013602224481	1.03253477162123
GCST90199835	5alpha-androstan-3beta,17beta-diol disulfate levels	MR Egger	29	-0.0524016	0.14495063447097	0.720529597183567	0.948947726909986	0.714262449580442	1.26074356692919
GCST90199835	5alpha-androstan-3beta,17beta-diol disulfate levels	Weighted median	29	-0.14518	0.11480347669473	0.206015213080546	0.864866318238878	0.690599551332773	1.08310778218801
GCST90199835	5alpha-androstan-3beta,17beta-diol disulfate levels	Weighted mode	29	-0.168652	0.121835968930616	0.177214634496998	0.844802758508583	0.665344318689067	1.07266520617461
GCST90199836	N-methylproline levels	Inverse variance weighted	21	-0.0573656	0.147626928217596	0.697583406920653	0.944248825185505	0.707007262490723	1.26109856456518
GCST90199836	N-methylproline levels	MR Egger	21	-0.390894	0.313109672983587	0.22703999841249	0.676451519934984	0.366194943064642	1.2495712119694
GCST90199836	N-methylproline levels	Weighted median	21	-0.173419	0.206192021831326	0.400317574435169	0.840785533807251	0.561268977472416	1.2595036288003
GCST90199836	N-methylproline levels	Weighted mode	21	-0.304685	0.297131853096038	0.317408883274809	0.73735587362749	0.411863593774501	1.32008192176033
GCST90199837	Carotenoid levels (cryptoxanthin)	Inverse variance weighted	28	0.0501235209603013	0.126629261165502	0.692231256460957	1.05140095841156	0.82031256795306	1.34758873450785
GCST90199837	Carotenoid levels (cryptoxanthin)	MR Egger	28	-0.156988	0.279157370769842	0.578686167965317	0.854714720571799	0.494535682102065	1.47721848999231
GCST90199837	Carotenoid levels (cryptoxanthin)	Weighted median	28	-0.072822	0.171601292333326	0.671297856592568	0.929766311326054	0.66420759484607	1.30149880908422
GCST90199837	Carotenoid levels (cryptoxanthin)	Weighted mode	28	-0.203246	0.25728536437599	0.436432407621587	0.816077408672302	0.492862337050155	1.35125426895325
GCST90199838	5alpha-pregnan-3beta,20alpha-diol disulfate levels	Inverse variance weighted	30	-0.132722	0.0955248826406735	0.164712986622386	0.875708772537507	0.726185007948199	1.05601994795499
GCST90199838	5alpha-pregnan-3beta,20alpha-diol disulfate levels	MR Egger	30	-0.313252	0.204101636598526	0.136059937891176	0.731065423690613	0.490028595176327	1.09066421628644
GCST90199838	5alpha-pregnan-3beta,20alpha-diol disulfate levels	Weighted median	30	-0.274745	0.136757322288812	0.0445374745546938	0.759765822874031	0.581125015286555	0.993321730132049
GCST90199838	5alpha-pregnan-3beta,20alpha-diol disulfate levels	Weighted mode	30	-0.223107	0.155650359081929	0.162442586685857	0.800029596140961	0.589676462802279	1.0854212353327
GCST90199839	Taurocholenate sulfate levels	Inverse variance weighted	41	0.0274619453339184	0.0748921396506786	0.713852790286111	1.02784250015988	0.887517847139846	1.19035375856328
GCST90199839	Taurocholenate sulfate levels	MR Egger	41	0.00751829610810762	0.134110745776657	0.955579952537673	1.00754662945795	0.77465402735826	1.3104562484416
GCST90199839	Taurocholenate sulfate levels	Weighted median	41	-0.031837	0.110555028315491	0.773366728027726	0.968664499146712	0.779950504833671	1.20303904682676
GCST90199839	Taurocholenate sulfate levels	Weighted mode	41	-0.0086353	0.117322949226741	0.941693272265877	0.991401877755047	0.787739143703467	1.24771974462935
GCST90199840	Pregnenediol disulfate (C21H34O8S2) levels	Inverse variance weighted	34	-0.0431779	0.086329709264597	0.616968882381692	0.957741016602005	0.808654029612032	1.13431433133638
GCST90199840	Pregnenediol disulfate (C21H34O8S2) levels	MR Egger	34	-0.104723	0.140640295764066	0.461939308268723	0.90057428920565	0.683603232071186	1.18641049709637
GCST90199840	Pregnenediol disulfate (C21H34O8S2) levels	Weighted median	34	-0.148463	0.117093068712472	0.204831342534105	0.862031847499008	0.685254156859985	1.08441356927717
GCST90199840	Pregnenediol disulfate (C21H34O8S2) levels	Weighted mode	34	-0.134779	0.106621014793303	0.21505263115638	0.87390905970652	0.709101822572307	1.0770202816102
GCST90199841	Glycocholenate sulfate levels	Inverse variance weighted	35	0.0415002917320648	0.0535820671368958	0.438624348544116	1.04237346594519	0.938454824606025	1.15779941028353
GCST90199841	Glycocholenate sulfate levels	MR Egger	35	0.0634826124007786	0.076300490595992	0.411385019083025	1.06554095844125	0.917533351626607	1.23742372100492
GCST90199841	Glycocholenate sulfate levels	Weighted median	35	0.0604573913907079	0.072187379100259	0.402307985733849	1.06232233252878	0.922166144412738	1.22378027541672
GCST90199841	Glycocholenate sulfate levels	Weighted mode	35	0.0626266917934175	0.0652397426492262	0.343859187425763	1.0646293301733	0.936839592720957	1.20985024487843
GCST90199842	Androstenediol (3beta,17beta) disulfate (1) levels	Inverse variance weighted	31	-0.0726373	0.0886489679851219	0.412569073832042	0.929938076267544	0.781617915487523	1.10640353625055
GCST90199842	Androstenediol (3beta,17beta) disulfate (1) levels	MR Egger	31	-0.0174822	0.152945465842021	0.909784734408637	0.982669688722261	0.728144798129038	1.32616441072532
GCST90199842	Androstenediol (3beta,17beta) disulfate (1) levels	Weighted median	31	-0.174767	0.132993921312733	0.188813598449835	0.839652721647058	0.646983177874822	1.08969864608399
GCST90199842	Androstenediol (3beta,17beta) disulfate (1) levels	Weighted mode	31	-0.182517	0.135398126716445	0.187749541215126	0.833170716844611	0.638970466497227	1.08639362819498
GCST90199843	Chiro-inositol levels	Inverse variance weighted	14	-0.0612439	0.133520446502077	0.646460002832581	0.940593803353083	0.72401441787013	1.22196006194025
GCST90199843	Chiro-inositol levels	MR Egger	14	-0.295788	0.416509990359487	0.491176841574727	0.743945065631047	0.328851938490198	1.68298919938791
GCST90199843	Chiro-inositol levels	Weighted median	14	-0.172369	0.183253700168612	0.346909426209193	0.841668882495615	0.587695780186255	1.20539662125344
GCST90199843	Chiro-inositol levels	Weighted mode	14	-0.336655	0.302883532839602	0.286487132501733	0.714155083554765	0.394432655904302	1.29304071489166
GCST90199844	1-palmitoyl-2-linoleoyl-GPE (16:0/18:2) levels	Inverse variance weighted	25	0.150101827932395	0.0691951587337983	0.0300634569398161	1.1619525559307	1.01458464989151	1.33072557561191
GCST90199844	1-palmitoyl-2-linoleoyl-GPE (16:0/18:2) levels	MR Egger	25	0.256641658040123	0.119574346080031	0.0426304859498796	1.2925818574438	1.02252590105923	1.63396140524374
GCST90199844	1-palmitoyl-2-linoleoyl-GPE (16:0/18:2) levels	Weighted median	25	0.198787457209001	0.0876920968355242	0.0233975595799378	1.21992265257788	1.02727631707476	1.44869618187094
GCST90199844	1-palmitoyl-2-linoleoyl-GPE (16:0/18:2) levels	Weighted mode	25	0.175264658344413	0.0737598728330915	0.0258207677288016	1.19156153158736	1.03117126595945	1.37689919262612
GCST90199845	Sphinganine-1-phosphate levels	Inverse variance weighted (multiplicative random effects)	18	-0.0880297	0.197869945883014	0.656401587295003	0.915733660527784	0.621353687471873	1.34958261925753
GCST90199845	Sphinganine-1-phosphate levels	MR Egger	18	-0.22359	0.565104549739711	0.6975809117288	0.799643064690347	0.264161469078716	2.4205991628432
GCST90199845	Sphinganine-1-phosphate levels	Weighted median	18	-0.282659	0.216072681024951	0.190816511319201	0.753776590818607	0.493534897492972	1.15124412022802
GCST90199845	Sphinganine-1-phosphate levels	Weighted mode	18	-0.318506	0.284734299970499	0.278865897096295	0.727234922366262	0.416201840800235	1.27070709560582
GCST90199846	Glycosyl-N-stearoyl-sphingosine (d18:1/18:0) levels	Inverse variance weighted (multiplicative random effects)	33	0.196568466502247	0.126374348137244	0.119839900579649	1.2172186567292	0.950159650027063	1.55933927340257
GCST90199846	Glycosyl-N-stearoyl-sphingosine (d18:1/18:0) levels	MR Egger	33	-0.0264105	0.283776531166557	0.926448365903833	0.973935170303264	0.558437519390913	1.69857805576572
GCST90199846	Glycosyl-N-stearoyl-sphingosine (d18:1/18:0) levels	Weighted median	33	0.20676742309803	0.160045005903318	0.196380351585326	1.22969653950827	0.898596849400344	1.68279421443299
GCST90199846	Glycosyl-N-stearoyl-sphingosine (d18:1/18:0) levels	Weighted mode	33	0.200437154107465	0.192412178090546	0.305354114423659	1.22193681611708	0.838038937359519	1.78169475906081
GCST90199847	4-allylphenol sulfate levels	Inverse variance weighted	24	-0.18071	0.126548804337227	0.153296063938774	0.834677510550483	0.651325670380183	1.06964392515359
GCST90199847	4-allylphenol sulfate levels	MR Egger	24	-0.0963599	0.276665860642292	0.730933338767948	0.908137125647258	0.528017960789992	1.56190338250042
GCST90199847	4-allylphenol sulfate levels	Weighted median	24	-0.240402	0.173060675202427	0.164796269811539	0.786311667762677	0.560121830374973	1.10384206672647
GCST90199847	4-allylphenol sulfate levels	Weighted mode	24	-0.435729	0.309749641120628	0.172881850381545	0.646793262142758	0.352453047159611	1.18694256532792
GCST90199848	Succinylcarnitine levels	Inverse variance weighted	29	-0.0123496	0.0875367748719593	0.887807929619614	0.987726386089384	0.832001000619503	1.17259884669702
GCST90199848	Succinylcarnitine levels	MR Egger	29	0.0524535760740195	0.1739741502233	0.765341596640316	1.05385363691966	0.749360008780711	1.48207467043228
GCST90199848	Succinylcarnitine levels	Weighted median	29	0.114049973725552	0.124555208771813	0.359846298731039	1.12080813444274	0.878026735401524	1.43072052772807
GCST90199848	Succinylcarnitine levels	Weighted mode	29	0.0646640802096132	0.124348101420015	0.607133842955387	1.06680060475191	0.836057240642247	1.36122680957202
GCST90199849	21-hydroxypregnenolone disulfate levels	Inverse variance weighted (multiplicative random effects)	36	-0.00493438	0.113914589758258	0.96544922930213	0.995077771429585	0.79595949623168	1.24400773642514
GCST90199849	21-hydroxypregnenolone disulfate levels	MR Egger	36	-0.356661	0.254607056126272	0.170326279719416	0.700009666417796	0.424989436834656	1.15300167629577
GCST90199849	21-hydroxypregnenolone disulfate levels	Weighted median	36	-0.058322	0.149845200304461	0.697117161462824	0.943346151591309	0.703267054138471	1.2653826970642
GCST90199849	21-hydroxypregnenolone disulfate levels	Weighted mode	36	-0.198799	0.187867241802813	0.29721820904946	0.819714592215973	0.567213869484252	1.18461844612997
GCST90199850	5alpha-androstan-3alpha,17alpha-diol monosulfate levels	Inverse variance weighted	29	-0.0329068	0.0631789374546533	0.602470909607128	0.967628755659795	0.854928448460408	1.09518569707893
GCST90199850	5alpha-androstan-3alpha,17alpha-diol monosulfate levels	MR Egger	29	-0.110061	0.0988104033555025	0.27515551646882	0.895779194431063	0.738060321154033	1.08720160422782
GCST90199850	5alpha-androstan-3alpha,17alpha-diol monosulfate levels	Weighted median	29	-0.112073	0.0926218626567289	0.226276278831835	0.893978918847281	0.745565762840932	1.0719353639551
GCST90199850	5alpha-androstan-3alpha,17alpha-diol monosulfate levels	Weighted mode	29	-0.101396	0.0950019640603586	0.294952366202017	0.903575448347763	0.750061920460587	1.08850825323262
GCST90199851	Androstenediol (3beta,17beta) disulfate (2) levels	Inverse variance weighted (multiplicative random effects)	39	0.0457756850304206	0.0841022968564844	0.586244824343952	1.04683956283326	0.887750257758828	1.23443847043144
GCST90199851	Androstenediol (3beta,17beta) disulfate (2) levels	MR Egger	39	-0.0478434	0.115411001141231	0.680866492905266	0.953283053786359	0.760294844043185	1.19525811302836
GCST90199851	Androstenediol (3beta,17beta) disulfate (2) levels	Weighted median	39	-0.0131099	0.0957154603941172	0.891056583320238	0.986975665054403	0.818147862516778	1.19064170187159
GCST90199851	Androstenediol (3beta,17beta) disulfate (2) levels	Weighted mode	39	0.00539247080201344	0.0834492546189381	0.948815504434414	1.00540703634234	0.853706288987565	1.18406449825439
GCST90199852	5alpha-androstan-3beta,17alpha-diol disulfate levels	Inverse variance weighted	24	-0.0846678	0.101305170812916	0.403284346477114	0.918817450685051	0.75334954912261	1.12062920680925
GCST90199852	5alpha-androstan-3beta,17alpha-diol disulfate levels	MR Egger	24	-0.14876	0.227423611809093	0.519820236511591	0.861775725924676	0.551832621802455	1.34580191973293
GCST90199852	5alpha-androstan-3beta,17alpha-diol disulfate levels	Weighted median	24	-0.170594	0.141513534393213	0.228012112528579	0.843163900311507	0.638929958166273	1.11268121599567
GCST90199852	5alpha-androstan-3beta,17alpha-diol disulfate levels	Weighted mode	24	-0.178549	0.179027622735309	0.32898407145619	0.836483193945814	0.588932919719743	1.18808799835261
GCST90199853	5alpha-pregnan-3beta,20beta-diol monosulfate (1) levels	Inverse variance weighted	28	-0.164341	0.0831227445105055	0.0480321222660905	0.848452940084168	0.720895393466045	0.998580928747988
GCST90199853	5alpha-pregnan-3beta,20beta-diol monosulfate (1) levels	MR Egger	28	-0.241597	0.140231148583118	0.0967924226128845	0.785373009080856	0.596635112389725	1.03381572854836
GCST90199853	5alpha-pregnan-3beta,20beta-diol monosulfate (1) levels	Weighted median	28	-0.151381	0.118033734413573	0.199658792564592	0.859520046942862	0.681998889170188	1.08324914135205
GCST90199853	5alpha-pregnan-3beta,20beta-diol monosulfate (1) levels	Weighted mode	28	-0.154525	0.118823221235869	0.204434152695982	0.856822052866428	0.678806930895328	1.08152111721948
GCST90199854	5alpha-pregnan-3beta,20alpha-diol monosulfate (2) levels	Inverse variance weighted	29	-0.0594915	0.104241959698958	0.568198769370542	0.942243505155491	0.768122709364923	1.15583462405603
GCST90199854	5alpha-pregnan-3beta,20alpha-diol monosulfate (2) levels	MR Egger	29	-0.287278	0.222704431835441	0.208006281735384	0.750302786177971	0.484916229610138	1.16093097440568
GCST90199854	5alpha-pregnan-3beta,20alpha-diol monosulfate (2) levels	Weighted median	29	0.00457315205796643	0.149543827899042	0.975603949477869	1.00458362487635	0.749362262663793	1.34672949206476
GCST90199854	5alpha-pregnan-3beta,20alpha-diol monosulfate (2) levels	Weighted mode	29	-0.197699	0.206961356572185	0.347629043449635	0.820617030677632	0.546980019780036	1.23114608703437
GCST90199855	5alpha-androstan-3beta,17beta-diol monosulfate (2) levels	Inverse variance weighted	31	-0.0559011	0.0637448494496549	0.380513561387451	0.945632679563068	0.834568062623606	1.07147781553789
GCST90199855	5alpha-androstan-3beta,17beta-diol monosulfate (2) levels	MR Egger	31	-0.0680415	0.080985927528218	0.407689512439004	0.93422166065146	0.797100936370443	1.09493048045394
GCST90199855	5alpha-androstan-3beta,17beta-diol monosulfate (2) levels	Weighted median	31	-0.0841603	0.0728904823755273	0.248248782980877	0.919283858637056	0.796900323969012	1.06046237820766
GCST90199855	5alpha-androstan-3beta,17beta-diol monosulfate (2) levels	Weighted mode	31	-0.0802841	0.079051214797429	0.317943025908013	0.922854133562651	0.790393407644105	1.07751373379009
GCST90199856	Androstenediol (3alpha, 17alpha) monosulfate (3) levels	Inverse variance weighted	30	-0.0779319	0.0434303732898878	0.0727476774692308	0.925027403574879	0.849544081528601	1.00721753699331
GCST90199856	Androstenediol (3alpha, 17alpha) monosulfate (3) levels	MR Egger	30	-0.109272	0.0530770311989647	0.048930292224004	0.896486197407686	0.807911009492865	0.994772311181866
GCST90199856	Androstenediol (3alpha, 17alpha) monosulfate (3) levels	Weighted median	30	-0.102797	0.0596036826158385	0.0845869611323573	0.902310409815546	0.802823892536914	1.01412536825324
GCST90199856	Androstenediol (3alpha, 17alpha) monosulfate (3) levels	Weighted mode	30	-0.094931	0.051751153256619	0.0768776677072933	0.909435638229649	0.821713643645857	1.0065223894939
GCST90199857	5alpha-pregnan-diol disulfate levels	Inverse variance weighted	22	-0.211781	0.0864465752493169	0.0142916337966297	0.809141870823398	0.683030134822701	0.958538333436104
GCST90199857	5alpha-pregnan-diol disulfate levels	MR Egger	22	-0.195366	0.179108967077127	0.288343111565509	0.822533543801602	0.579019229778563	1.16846107328346
GCST90199857	5alpha-pregnan-diol disulfate levels	Weighted median	22	-0.226372	0.120274996558863	0.0598201224408607	0.797421705653027	0.629952652534656	1.00941138050308
GCST90199857	5alpha-pregnan-diol disulfate levels	Weighted mode	22	-0.244677	0.142873764688814	0.101525385052269	0.782957278792868	0.591727103498954	1.03598786803893
GCST90199858	5alpha-androstan-3alpha,17beta-diol monosulfate (1) levels	Inverse variance weighted	22	-0.0702673	0.0628498033093727	0.263558949720131	0.932144658094982	0.824108668699041	1.05434355518511
GCST90199858	5alpha-androstan-3alpha,17beta-diol monosulfate (1) levels	MR Egger	22	-0.0451744	0.0793547523309067	0.575510571873521	0.955830804155223	0.818149922965726	1.11668106361271
GCST90199858	5alpha-androstan-3alpha,17beta-diol monosulfate (1) levels	Weighted median	22	-0.068843	0.0612746839327743	0.261218694216191	0.933473180331424	0.827834993929536	1.05259162126243
GCST90199858	5alpha-androstan-3alpha,17beta-diol monosulfate (1) levels	Weighted mode	22	-0.0644069	0.0605019573373775	0.299170647458839	0.937623366970847	0.832775838274739	1.05567133180888
GCST90199859	5alpha-androstan-3alpha,17beta-diol disulfate levels	Inverse variance weighted	28	-0.0691585	0.0996983889592677	0.487884691780495	0.933178763771216	0.767537962804073	1.13456616787028
GCST90199859	5alpha-androstan-3alpha,17beta-diol disulfate levels	MR Egger	28	-0.336126	0.222472355527201	0.142882149899351	0.71453320086692	0.462008665191009	1.10508250950238
GCST90199859	5alpha-androstan-3alpha,17beta-diol disulfate levels	Weighted median	28	-0.0866323	0.141371369801668	0.540008832191982	0.91701419792857	0.69508564649867	1.2098006100953
GCST90199859	5alpha-androstan-3alpha,17beta-diol disulfate levels	Weighted mode	28	-0.118829	0.209086991925137	0.574512739742024	0.887959767034414	0.589406400974879	1.33774004925579
GCST90199860	Andro steroid monosulfate C19H28O6S (1) levels	Inverse variance weighted	39	0.0271509734814673	0.0703145346099249	0.699395945682465	1.0275229197664	0.895238143163356	1.17935474343682
GCST90199860	Andro steroid monosulfate C19H28O6S (1) levels	MR Egger	39	0.159190968711431	0.102214642972567	0.127884564396858	1.17256184792614	0.959685424037143	1.43265829903733
GCST90199860	Andro steroid monosulfate C19H28O6S (1) levels	Weighted median	39	0.113514054595518	0.0988067151306781	0.250618005232334	1.12020763284692	0.922980559442171	1.35957916756872
GCST90199860	Andro steroid monosulfate C19H28O6S (1) levels	Weighted mode	39	0.100139270846545	0.100096040059611	0.323429837672656	1.10532484688363	0.90841953179145	1.34491055551061
GCST90199861	Pregnenediol sulfate (C21H34O5S) levels	Inverse variance weighted	30	-0.0691233	0.142447580904902	0.627496173063502	0.933211645250513	0.705872594621827	1.23376935365758
GCST90199861	Pregnenediol sulfate (C21H34O5S) levels	MR Egger	30	-0.82619	0.290432498679696	0.00821789636921596	0.437713754088278	0.247724556547127	0.773412749985505
GCST90199861	Pregnenediol sulfate (C21H34O5S) levels	Weighted median	30	-0.280461	0.186694639412414	0.133034303228161	0.755435587723928	0.523937827262424	1.08921879182043
GCST90199861	Pregnenediol sulfate (C21H34O5S) levels	Weighted mode	30	-0.258942	0.207016287546571	0.220994818186278	0.771867811909161	0.514430973343254	1.15813384094955
GCST90199862	4-hydroxycoumarin levels	Inverse variance weighted	22	0.0872188481191444	0.131734493417936	0.507919589189515	1.0911354465307	0.842837790374378	1.41258089785806
GCST90199862	4-hydroxycoumarin levels	MR Egger	22	0.118285242257346	0.233379946003939	0.6178126961112	1.12556512431879	0.712383	1.77839262455873
GCST90199862	4-hydroxycoumarin levels	Weighted median	22	0.258190093537338	0.170852280713964	0.130740294795212	1.29458488745609	0.926185836911162	1.80951809457485
GCST90199862	4-hydroxycoumarin levels	Weighted mode	22	0.207032579361505	0.186844957403877	0.28037247720537	1.23002264448037	0.852839816814456	1.77402095458642
GCST90199863	16a-hydroxy DHEA 3-sulfate levels	Inverse variance weighted (multiplicative random effects)	24	0.0709890583724854	0.0866922814520205	0.412864866923636	1.07356947920674	0.90580809298465	1.27240133490811
GCST90199863	16a-hydroxy DHEA 3-sulfate levels	MR Egger	24	0.152633817522943	0.106682212536655	0.166558130894808	1.16489833547482	0.945101151068446	1.43581259049142
GCST90199863	16a-hydroxy DHEA 3-sulfate levels	Weighted median	24	0.0911715258742374	0.075045955270535	0.22441340941759	1.09545688834506	0.945616156540754	1.26904112828674
GCST90199863	16a-hydroxy DHEA 3-sulfate levels	Weighted mode	24	0.09803428534391	0.0751843939395576	0.205161533561911	1.10300060121518	0.951869696695648	1.27812696475624
GCST90199864	Gamma-CEHC levels	Inverse variance weighted	36	-0.160348	0.102116332861039	0.116356764535284	0.851847074631934	0.697330175763629	1.04060237715132
GCST90199864	Gamma-CEHC levels	MR Egger	36	0.117463476383445	0.198987539842072	0.558889133421861	1.12464055325327	0.761433756143223	1.66109837371581
GCST90199864	Gamma-CEHC levels	Weighted median	36	0.0198801881647837	0.147103315690824	0.892497712337715	1.02007911515406	0.764569529103233	1.36097681318004
GCST90199864	Gamma-CEHC levels	Weighted mode	36	0.0790365172177165	0.167209132066745	0.639375442615989	1.08224384188273	0.779819043572786	1.50195323254345
GCST90199865	2-hydroxyglutarate levels	Inverse variance weighted	28	0.0327564764156899	0.109613835346634	0.765065763835296	1.03329887595364	0.833529119604292	1.28094693026914
GCST90199865	2-hydroxyglutarate levels	MR Egger	28	0.0538484916970645	0.256864111135479	0.835584192056147	1.05532469958782	0.637879958521147	1.74595581297481
GCST90199865	2-hydroxyglutarate levels	Weighted median	28	0.0761372609922866	0.159934542001209	0.634036876070482	1.07911068379546	0.788727460841636	1.47640335311631
GCST90199865	2-hydroxyglutarate levels	Weighted mode	28	0.0689314603057107	0.252889723328359	0.787253634998406	1.0713627757547	0.652638176523135	1.7587359099765
GCST90199866	N-acetyl-beta-alanine levels	Inverse variance weighted	27	0.0572074328313421	0.0653304759153924	0.381213662466082	1.05887543314536	0.931610658505072	1.2035254992874
GCST90199866	N-acetyl-beta-alanine levels	MR Egger	27	0.162826271695778	0.079045553438525	0.0499623500688477	1.17683222286171	1.00792825039924	1.37404034485298
GCST90199866	N-acetyl-beta-alanine levels	Weighted median	27	0.14398662153176	0.0890707601120996	0.105977188020191	1.1548686580479	0.969871133581688	1.37515343138009
GCST90199866	N-acetyl-beta-alanine levels	Weighted mode	27	0.110829388231365	0.0845163203473274	0.20120710626252	1.11720428239499	0.946653069644815	1.31848239722077
GCST90199867	Tridecenedioate (C13:1-DC) levels	Inverse variance weighted	23	-0.039956	0.139833645096573	0.775077571989167	0.960831705349905	0.730497146342641	1.26379352832212
GCST90199867	Tridecenedioate (C13:1-DC) levels	MR Egger	23	-0.154796	0.278928097081303	0.584779807703496	0.856589691037954	0.495843305303101	1.47979390050244
GCST90199867	Tridecenedioate (C13:1-DC) levels	Weighted median	23	0.00720975407452507	0.180941450737901	0.968216074348105	1.00723580692535	0.706497589062827	1.43599070465099
GCST90199867	Tridecenedioate (C13:1-DC) levels	Weighted mode	23	-0.512854	0.316663934410921	0.119575882624171	0.598784240543226	0.321899705156115	1.11383316287613
GCST90199868	N-acetyl-3-methylhistidine levels	Inverse variance weighted	24	0.0115214636425642	0.0976829303788442	0.906109205947436	1.0115880913418	0.835322768349952	1.22504797584524
GCST90199868	N-acetyl-3-methylhistidine levels	MR Egger	24	0.00170121616552061	0.187761088877144	0.992852497997842	1.00170266405468	0.693287489514384	1.44731910260935
GCST90199868	N-acetyl-3-methylhistidine levels	Weighted median	24	0.0813744681040021	0.133286997456906	0.541516949717101	1.08477703491862	0.835380435167394	1.40862912985391
GCST90199868	N-acetyl-3-methylhistidine levels	Weighted mode	24	0.0820398034618393	0.143850622268773	0.573995524233041	1.08549901558832	0.818806557803688	1.43905553956947
GCST90199869	2-hydroxyhippurate levels	Inverse variance weighted	19	0.0941769309528591	0.14790259716132	0.524287909823687	1.09875413233577	0.82224887716054	1.46824237388314
GCST90199869	2-hydroxyhippurate levels	MR Egger	19	-0.11679	0.33453708193793	0.731294893831652	0.889772371102043	0.461865159814439	1.71412555277957
GCST90199869	2-hydroxyhippurate levels	Weighted median	19	0.317281796714035	0.207413420917807	0.12608922858117	1.37338953405836	0.914618255116474	2.06227986562637
GCST90199869	2-hydroxyhippurate levels	Weighted mode	19	0.460182864835845	0.351560635767258	0.207009559617603	1.58436368291069	0.795427175257945	3.15579899431057
GCST90199870	4-cholesten-3-one levels	Inverse variance weighted	25	-0.173608	0.0989305756445451	0.0792853901109419	0.840626293970656	0.692455013725179	1.02050321263945
GCST90199870	4-cholesten-3-one levels	MR Egger	25	-0.275729	0.200729721336734	0.182796870421362	0.759018304118962	0.512138778148764	1.12490756523084
GCST90199870	4-cholesten-3-one levels	Weighted median	25	-0.0924951	0.145647285856369	0.525387844888006	0.911653690192716	0.685255329095552	1.21285076606257
GCST90199870	4-cholesten-3-one levels	Weighted mode	25	-0.121093	0.185635095409731	0.52039431015119	0.885951165953186	0.615735226886485	1.27475160455374
GCST90199871	Androstenediol (3beta,17beta) monosulfate (2) levels	Inverse variance weighted	28	-0.0596904	0.114151449696768	0.601040281961634	0.942056170297885	0.753197938777856	1.17826906090095
GCST90199871	Androstenediol (3beta,17beta) monosulfate (2) levels	MR Egger	28	-0.317422	0.243440670866954	0.203695110722192	0.728023569773301	0.451777457911778	1.17318451565806
GCST90199871	Androstenediol (3beta,17beta) monosulfate (2) levels	Weighted median	28	-0.247065	0.166771373399463	0.138484901840495	0.781090251575789	0.563303641405773	1.08307835465819
GCST90199871	Androstenediol (3beta,17beta) monosulfate (2) levels	Weighted mode	28	-0.275478	0.183284777129185	0.144445186845706	0.759209214766022	0.530085980908193	1.08736818656871
GCST90199872	Androstenediol (3beta,17beta) monosulfate (1) levels	Inverse variance weighted	32	0.0349805037441843	0.11440075042165	0.759778531757825	1.03559951828967	0.827583751084701	1.29590069993054
GCST90199872	Androstenediol (3beta,17beta) monosulfate (1) levels	MR Egger	32	-0.171124	0.199357392605958	0.39749021320138	0.842717049404913	0.570145028793836	1.24559890815872
GCST90199872	Androstenediol (3beta,17beta) monosulfate (1) levels	Weighted median	32	-0.151773	0.162760607458216	0.351081905682523	0.859183211893783	0.624512530187505	1.18203519692147
GCST90199872	Androstenediol (3beta,17beta) monosulfate (1) levels	Weighted mode	32	-0.206119	0.193936072039135	0.296073767057956	0.813736320476672	0.556419041258187	1.19005057369282
GCST90199873	Pregnenolone sulfate levels	Inverse variance weighted	35	-0.0839511	0.103562331722127	0.417576048194623	0.919476200931855	0.750561798595297	1.12640489518963
GCST90199873	Pregnenolone sulfate levels	MR Egger	35	-0.183179	0.231873128854001	0.435170200875425	0.832619174287967	0.528532887486949	1.31165856620246
GCST90199873	Pregnenolone sulfate levels	Weighted median	35	-0.101186	0.15093057631123	0.502592234093841	0.903764583605131	0.672327101676548	1.21487058983963
GCST90199873	Pregnenolone sulfate levels	Weighted mode	35	-0.055428	0.231388132600004	0.812120835998794	0.94608014128576	0.601127189251189	1.48898211516643
GCST90199874	S-methylmethionine levels	Inverse variance weighted	20	-0.227213	0.142002401338915	0.109584542033568	0.796751191230709	0.60318125590588	1.05244062959843
GCST90199874	S-methylmethionine levels	MR Egger	20	-0.495007	0.430304777499773	0.265047959683249	0.609566445714197	0.262263728769667	1.41678475130265
GCST90199874	S-methylmethionine levels	Weighted median	20	-0.16399	0.1809178900805	0.364705814734795	0.848750294693973	0.595359819561978	1.20998602706025
GCST90199874	S-methylmethionine levels	Weighted mode	20	-0.186719	0.30289179344828	0.544909909531314	0.829676553356089	0.458228521505498	1.50222683853733
GCST90199875	13-HODE + 9-HODE levels	Inverse variance weighted	20	0.184590465750527	0.151950620668446	0.224440242394567	1.20272578185397	0.892942802811824	1.61997980361244
GCST90199875	13-HODE + 9-HODE levels	MR Egger	20	0.390115612323766	0.318212234004626	0.236011617805187	1.47715156093558	0.791693967648561	2.7560860927805
GCST90199875	13-HODE + 9-HODE levels	Weighted median	20	0.225975665150102	0.205604902903124	0.27173438512143	1.25354516007371	0.837771453229824	1.8756612704887
GCST90199875	13-HODE + 9-HODE levels	Weighted mode	20	0.311935879275636	0.338892375618663	0.368873710665514	1.36606709700936	0.703073966685831	2.65425744936658
GCST90199876	Palmitoyl sphingomyelin (d18:1/16:0) levels	Inverse variance weighted	32	0.138281904417131	0.133007747623276	0.298501141855595	1.14829921527171	0.884782629148337	1.49029947509578
GCST90199876	Palmitoyl sphingomyelin (d18:1/16:0) levels	MR Egger	32	0.26827233223322	0.329203746766169	0.421544717216856	1.30770322126517	0.685938701660714	2.49306200505532
GCST90199876	Palmitoyl sphingomyelin (d18:1/16:0) levels	Weighted median	32	0.0965669091113336	0.182402917688713	0.596517334644098	1.10138327125441	0.770324973580639	1.57471866004886
GCST90199876	Palmitoyl sphingomyelin (d18:1/16:0) levels	Weighted mode	32	0.0684517318453204	0.293882157414724	0.817352766487935	1.07084893580145	0.601964204329708	1.90495952260811
GCST90199877	Indole-3-carboxylate levels	Inverse variance weighted	15	0.094141243740569	0.10658500009285	0.377100997183049	1.09871492156346	0.891575321770997	1.35397924257068
GCST90199877	Indole-3-carboxylate levels	MR Egger	15	-0.068373	0.178110255305922	0.707272399931853	0.93391206038872	0.658711846161027	1.32408691542841
GCST90199877	Indole-3-carboxylate levels	Weighted median	15	-0.0334296	0.150997752987081	0.824787756587268	0.967123003336172	0.719365873348156	1.3002102799632
GCST90199877	Indole-3-carboxylate levels	Weighted mode	15	-0.0959032	0.155271228673617	0.546722287805225	0.908551925921319	0.670162642996757	1.23174069865206
GCST90199878	Sphingomyelin (d18:1/18:1, d18:2/18:0) levels	Inverse variance weighted	34	-0.122067	0.106943089933541	0.25369331778928	0.885088656643063	0.717719885074488	1.09148700824545
GCST90199878	Sphingomyelin (d18:1/18:1, d18:2/18:0) levels	MR Egger	34	0.156691179511952	0.227301888988811	0.495570007803523	1.16963435106997	0.749146648000899	1.82613713730615
GCST90199878	Sphingomyelin (d18:1/18:1, d18:2/18:0) levels	Weighted median	34	-0.108763	0.158739230840073	0.493237724406786	0.896942887897182	0.657117796845405	1.22429577773041
GCST90199878	Sphingomyelin (d18:1/18:1, d18:2/18:0) levels	Weighted mode	34	-0.247746	0.208760724796923	0.243800481661714	0.780557890802069	0.518447043303577	1.17518390501576
GCST90199879	Ergothioneine levels	Inverse variance weighted	24	-0.0875243	0.0432057224478473	0.0427897931331736	0.916196651571118	0.841804507362515	0.997162995693776
GCST90199879	Ergothioneine levels	MR Egger	24	-0.10099	0.0484970219302395	0.0491441640989471	0.903942102297763	0.821975960280006	0.994081778289659
GCST90199879	Ergothioneine levels	Weighted median	24	-0.102877	0.0532154236901453	0.0532091089362651	0.902237835111952	0.812873848949343	1.0014261280021
GCST90199879	Ergothioneine levels	Weighted mode	24	-0.100112	0.0518435137380942	0.0658940655745507	0.904736000995323	0.817319352330183	1.00150232484197
GCST90199880	Cis-4-decenoylcarnitine (C10:1) levels	Inverse variance weighted	27	-0.0089153	0.0841907782379106	0.91566647815258	0.991124327638003	0.84035637503761	1.16894148960543
GCST90199880	Cis-4-decenoylcarnitine (C10:1) levels	MR Egger	27	-0.035666	0.151163757757638	0.815399360138675	0.964962542955646	0.717525379971439	1.29772790663446
GCST90199880	Cis-4-decenoylcarnitine (C10:1) levels	Weighted median	27	0.00247035698766616	0.116974599396605	0.983150930166258	1.00247341083367	0.797080295707228	1.26079260124831
GCST90199880	Cis-4-decenoylcarnitine (C10:1) levels	Weighted mode	27	-0.0101931	0.111175129598055	0.927650768277676	0.989858637852903	0.796047525029782	1.23085631463442
GCST90199881	5-(galactosylhydroxy)-L-lysine levels	Inverse variance weighted	13	0.192128161193034	0.142130527383547	0.176448052499093	1.21182581605537	0.917183541470312	1.60112097749171
GCST90199881	5-(galactosylhydroxy)-L-lysine levels	MR Egger	13	0.22703277082218	0.27765697577236	0.430898849379567	1.25487099042055	0.728203379983942	2.16244698374482
GCST90199881	5-(galactosylhydroxy)-L-lysine levels	Weighted median	13	0.204825795491239	0.206930607321764	0.322257992563519	1.22731124318714	0.818110230897841	1.84118573605965
GCST90199881	5-(galactosylhydroxy)-L-lysine levels	Weighted mode	13	0.134050596099027	0.278033001293684	0.638381533578328	1.14345067232452	0.663057154627866	1.97189553104697
GCST90199882	2s,3R-dihydroxybutyrate levels	Inverse variance weighted	24	0.0971569848505901	0.121457239593762	0.423752809263316	1.1020333625851	0.868576855704134	1.39823842216712
GCST90199882	2s,3R-dihydroxybutyrate levels	MR Egger	24	0.298299117323481	0.2112950060211	0.17200697312781	1.34756480757992	0.890618517206299	2.03895481122955
GCST90199882	2s,3R-dihydroxybutyrate levels	Weighted median	24	0.0105070924285912	0.170033086283822	0.95072656367411	1.01056248576188	0.724149253436184	1.41025697780302
GCST90199882	2s,3R-dihydroxybutyrate levels	Weighted mode	24	0.0311045675359063	0.20727923144414	0.88202453698268	1.03159336942351	0.68717744798991	1.54863184604127
GCST90199883	Cysteinylglycine disulfide levels	Inverse variance weighted	18	0.253265459710827	0.114888245989314	0.0274926723596461	1.28822520333873	1.02848258503097	1.61356565358579
GCST90199883	Cysteinylglycine disulfide levels	MR Egger	18	0.468101209441364	0.205861297553631	0.0371003939491288	1.5969590218387	1.06674618440238	2.39070751292236
GCST90199883	Cysteinylglycine disulfide levels	Weighted median	18	0.417936259553182	0.141370722144362	0.00311339848619537	1.51882386080528	1.15125153756776	2.00375490922258
GCST90199883	Cysteinylglycine disulfide levels	Weighted mode	18	0.427376008051625	0.13340593708251	0.00520733651596893	1.53322905982354	1.18045548870134	1.99142735358331
GCST90199884	2,3-dihydroxyisovalerate levels	Inverse variance weighted	24	-0.0286989	0.129832778138577	0.825057426484321	0.971709020351919	0.753390851862398	1.25329159213861
GCST90199884	2,3-dihydroxyisovalerate levels	MR Egger	24	0.146670720572016	0.233673412241416	0.536678826529701	1.15797260368984	0.73247273002322	1.83064910942654
GCST90199884	2,3-dihydroxyisovalerate levels	Weighted median	24	0.0607619748595037	0.172899511147525	0.725266214469326	1.06264594763121	0.757205143417594	1.49129521878362
GCST90199884	2,3-dihydroxyisovalerate levels	Weighted mode	24	0.159508044469844	0.205031691216366	0.444517733654264	1.17293369781254	0.784778261668139	1.75307284447434
GCST90199885	Alpha-ketoglutaramate levels	Inverse variance weighted	20	-0.0708933	0.127974346741769	0.57960268966735	0.931561256975952	0.72489892396478	1.19714121073903
GCST90199885	Alpha-ketoglutaramate levels	MR Egger	20	-0.289419	0.227366622021818	0.219242888448193	0.748698306848592	0.47947776815878	1.16908268099788
GCST90199885	Alpha-ketoglutaramate levels	Weighted median	20	-0.0290782	0.166679516897246	0.861507538239614	0.971340550839603	0.700633744995722	1.34664148343461
GCST90199885	Alpha-ketoglutaramate levels	Weighted mode	20	-0.112219	0.169321572559982	0.515447676162783	0.893848726518387	0.641408326496119	1.24564261624592
GCST90199886	3-methylglutaconate levels	Inverse variance weighted	21	-0.0410259	0.0806830504531623	0.611115459195026	0.959804302018419	0.81941496862136	1.12424636289351
GCST90199886	3-methylglutaconate levels	MR Egger	21	-0.0984593	0.134824399980649	0.474129136148968	0.906232546020201	0.695784594977341	1.18033286938898
GCST90199886	3-methylglutaconate levels	Weighted median	21	-0.106923	0.102121019238504	0.295090436633343	0.898595103607232	0.735591803454276	1.09771908337622
GCST90199886	3-methylglutaconate levels	Weighted mode	21	-0.105804	0.104001912544799	0.321148358052234	0.899601172226362	0.733705538597055	1.10300689649761
GCST90199887	(16 or 17)-methylstearate (a19:0 or i19:0) levels	Inverse variance weighted	20	0.105251605367573	0.102182222831472	0.302992016419688	1.11099010626695	0.909349699029751	1.35734252459754
GCST90199887	(16 or 17)-methylstearate (a19:0 or i19:0) levels	MR Egger	20	0.14814694934093	0.133392147643065	0.281351541714249	1.15968329853883	0.892881272886349	1.50620848902168
GCST90199887	(16 or 17)-methylstearate (a19:0 or i19:0) levels	Weighted median	20	0.209112583044224	0.120394668595188	0.0824061678538877	1.23258375875091	0.973496579874206	1.56062461208937
GCST90199887	(16 or 17)-methylstearate (a19:0 or i19:0) levels	Weighted mode	20	0.19396086096824	0.105247786875225	0.0810030692373031	1.21404876533316	0.987750837991094	1.49219251244032
GCST90199888	Cinnamoylglycine levels	Inverse variance weighted	33	-0.0105547	0.0923581781207724	0.909016157341165	0.989500849731463	0.825656307795952	1.18585896137943
GCST90199888	Cinnamoylglycine levels	MR Egger	33	0.222888034721455	0.160003161578488	0.173522822765439	1.24968064506104	0.913275070275212	1.71000147214087
GCST90199888	Cinnamoylglycine levels	Weighted median	33	0.0534379732237755	0.144982995639263	0.71244008184658	1.05489155821567	0.793954838172047	1.40158626926026
GCST90199888	Cinnamoylglycine levels	Weighted mode	33	0.0155642905175442	0.144652999059568	0.91498683564895	1.01568604494079	0.764941753217596	1.34862
GCST90199889	2R,3R-dihydroxybutyrate levels	Inverse variance weighted	28	0.0697629618986791	0.104134743821989	0.502902579911724	1.07225398607944	0.874291761337569	1.31503996892787
GCST90199889	2R,3R-dihydroxybutyrate levels	MR Egger	28	-0.0306335	0.224113042467993	0.892330448626268	0.969830917209485	0.625067835665114	1.50475189140801
GCST90199889	2R,3R-dihydroxybutyrate levels	Weighted median	28	0.0874285602744926	0.15600409168124	0.575189726682802	1.09136429489227	0.803852520035461	1.48170963513699
GCST90199889	2R,3R-dihydroxybutyrate levels	Weighted mode	28	0.0118071403151174	0.155158387962903	0.939902732627319	1.0118771197441	0.746542075352065	1.37151721150982
GCST90199890	4-hydroxyglutamate levels	Inverse variance weighted	26	-0.136665	0.117493868577981	0.244760023083881	0.872261956288758	0.692841879447764	1.09814510779159
GCST90199890	4-hydroxyglutamate levels	MR Egger	26	-0.308973	0.249215146951992	0.227041635781695	0.73420079691536	0.450483237841083	1.19660570008003
GCST90199890	4-hydroxyglutamate levels	Weighted median	26	-0.282079	0.169063875981982	0.0952210321306617	0.754213930102291	0.541482559283615	1.05052072796753
GCST90199890	4-hydroxyglutamate levels	Weighted mode	26	-0.49247	0.352906024994683	0.175146627472049	0.61111492742677	0.306001263110341	1.22045723186822
GCST90199891	S-methylcysteine levels	Inverse variance weighted	22	0.123979601098027	0.10941301287105	0.257157999891319	1.13199277935391	0.913501826120156	1.40274229987237
GCST90199891	S-methylcysteine levels	MR Egger	22	0.0648321523176481	0.214599554514543	0.765689278481791	1.06697991924686	0.700624657131623	1.62490163097723
GCST90199891	S-methylcysteine levels	Weighted median	22	0.253638109949408	0.155128559897351	0.102045109177106	1.28870535022597	0.950835823060033	1.74663326667297
GCST90199891	S-methylcysteine levels	Weighted mode	22	0.238499474847909	0.157865146454561	0.145746506739884	1.26934303943808	0.931539940537201	1.7296432301558
GCST90199892	Isoursodeoxycholate levels	Inverse variance weighted	19	0.192600047072565	0.132213805249409	0.145190443667816	1.21239779449007	0.935626415219931	1.57104201866604
GCST90199892	Isoursodeoxycholate levels	MR Egger	19	0.262141254603007	0.246723232823836	0.302873846605545	1.29971011950048	0.801366982237559	2.10795607028289
GCST90199892	Isoursodeoxycholate levels	Weighted median	19	0.212866953351673	0.183847131083308	0.246926248088127	1.2372200323143	0.862885370427903	1.77394757266626
GCST90199892	Isoursodeoxycholate levels	Weighted mode	19	0.225972960491238	0.27165859686485	0.416406039495322	1.25354176966626	0.736034792196915	2.13490854638517
GCST90199893	Cis-4-decenoate (10:1n6) levels	Inverse variance weighted	21	9.37965056602867e-05	0.0926913113092069	0.999192602090809	1.00009380090469	0.833950547737347	1.19933683516567
GCST90199893	Cis-4-decenoate (10:1n6) levels	MR Egger	21	-0.1409	0.150406063390503	0.360617198266531	0.868575773555944	0.64681411099713	1.16636891740857
GCST90199893	Cis-4-decenoate (10:1n6) levels	Weighted median	21	-0.0774916	0.113998973632303	0.496658440507746	0.925434814835323	0.740129898152414	1.15713417151124
GCST90199893	Cis-4-decenoate (10:1n6) levels	Weighted mode	21	-0.0630326	0.100348754063282	0.53702272060064	0.938912862653918	0.771270472094915	1.14299379472223
GCST90199894	4-oxo-retinoic acid levels	Inverse variance weighted	15	-0.136996	0.161665993507215	0.396772853334148	0.871974084918611	0.635171065476169	1.19706146280395
GCST90199894	4-oxo-retinoic acid levels	MR Egger	15	0.119594453382269	0.342345986361846	0.732429389809729	1.12703969175079	0.5761405256571	2.20470251651368
GCST90199894	4-oxo-retinoic acid levels	Weighted median	15	-0.227379	0.214239201622447	0.288539708596786	0.796619118170648	0.52346377750376	1.21231314697878
GCST90199894	4-oxo-retinoic acid levels	Weighted mode	15	-0.324403	0.334139690041329	0.348093701594724	0.722958981077664	0.375567679659171	1.39167909441829
GCST90199895	1-lignoceroyl-GPC (24:0) levels	Inverse variance weighted	16	-0.30486	0.169170177208056	0.0715315958807008	0.737226940707463	0.529176604689823	1.02707405672906
GCST90199895	1-lignoceroyl-GPC (24:0) levels	MR Egger	16	-0.474128	0.398392725973021	0.253796945036932	0.622427647549957	0.285082225687422	1.35896292903001
GCST90199895	1-lignoceroyl-GPC (24:0) levels	Weighted median	16	-0.533522	0.209967476973185	0.011054453619318	0.586535762584431	0.388657070371284	0.88516130804427
GCST90199895	1-lignoceroyl-GPC (24:0) levels	Weighted mode	16	-0.588335	0.273773728723714	0.0483680874113268	0.555251131343293	0.324674775979653	0.949577366851955
GCST90199896	Sulfate levels	Inverse variance weighted	29	-0.0466744	0.119697623034188	0.696583912426316	0.954398093396582	0.754815638441901	1.20675258207325
GCST90199896	Sulfate levels	MR Egger	29	-0.18949	0.296581378779079	0.5282623934561	0.827381049756739	0.46264769568448	1.47965591935732
GCST90199896	Sulfate levels	Weighted median	29	-0.0615251	0.168994732116858	0.715809263305164	0.940329329674758	0.675194292148414	1.30957749277333
GCST90199896	Sulfate levels	Weighted mode	29	-0.0963754	0.292522061061727	0.744257302927491	0.90812307455853	0.511852590498428	1.61118168366126
GCST90199897	4-hydroxy-2-oxoglutaric acid levels	Inverse variance weighted	28	0.0297262081812404	0.122844859699703	0.808794341963723	1.03017244255144	0.809733808482279	1.31062239253855
GCST90199897	4-hydroxy-2-oxoglutaric acid levels	MR Egger	28	-0.371358	0.248267492949562	0.14674686859024	0.689796880537667	0.424025201955847	1.12214966045589
GCST90199897	4-hydroxy-2-oxoglutaric acid levels	Weighted median	28	-0.0509366	0.171294349238417	0.766189328017341	0.950338905725705	0.679312827439192	1.32949651361732
GCST90199897	4-hydroxy-2-oxoglutaric acid levels	Weighted mode	28	-0.0353316	0.289349590235552	0.903718568580027	0.965285256099028	0.547464961822062	1.70198221004144
GCST90199898	Glycoursodeoxycholate levels	Inverse variance weighted	26	-0.277096	0.114340521337797	0.015374821881131	0.757981754958422	0.605801208549045	0.948390879288474
GCST90199898	Glycoursodeoxycholate levels	MR Egger	26	-0.177226	0.208647247998713	0.404048642789854	0.83759013794356	0.556451646986593	1.26076945405683
GCST90199898	Glycoursodeoxycholate levels	Weighted median	26	-0.340492	0.165662112081633	0.0398462511140359	0.71142033375217	0.514176042602758	0.984329975224198
GCST90199898	Glycoursodeoxycholate levels	Weighted mode	26	-0.454741	0.224856606353783	0.0539617213295269	0.634612350769332	0.408419728853537	0.986075860927378
GCST90199899	1-(1-enyl-palmitoyl)-GPC (p-16:0) levels	Inverse variance weighted	26	-0.0743006	0.141682305112076	0.599988514284614	0.9283925644324	0.703281576609733	1.22555855628743
GCST90199899	1-(1-enyl-palmitoyl)-GPC (p-16:0) levels	MR Egger	26	-0.117839	0.363192855982434	0.748407127812556	0.888839581670766	0.43618164494787	1.81125412106482
GCST90199899	1-(1-enyl-palmitoyl)-GPC (p-16:0) levels	Weighted median	26	-0.154813	0.175051521623758	0.376489131449945	0.856575591922111	0.607797391189961	1.20718146427088
GCST90199899	1-(1-enyl-palmitoyl)-GPC (p-16:0) levels	Weighted mode	26	-0.40985	0.246128357480558	0.108359382401671	0.663749618361952	0.409727955755183	1.07525871663704
GCST90199900	Argininate levels	Inverse variance weighted	27	0.0128835244943651	0.107833597067002	0.904898270308342	1.0129668746594	0.819984102786942	1.25136802734313
GCST90199900	Argininate levels	MR Egger	27	-0.241052	0.240156765120563	0.325126142246889	0.785800540752864	0.490779888805684	1.25816583754102
GCST90199900	Argininate levels	Weighted median	27	0.0661504807939336	0.153105319786148	0.665698772529186	1.06838747686581	0.791412507419174	1.44229689324221
GCST90199900	Argininate levels	Weighted mode	27	0.117603307902821	0.221246697946001	0.599551408518399	1.12479782444607	0.729030127934201	1.73541544773139
GCST90199901	1-methyl-5-imidazoleacetate levels	Inverse variance weighted	28	-0.00864207	0.123305272514149	0.944124557967654	0.991395161090104	0.77855128871455	1.26242725390085
GCST90199901	1-methyl-5-imidazoleacetate levels	MR Egger	28	0.08392536103203	0.291372895230345	0.775604184850527	1.08754771734016	0.614365338698101	1.92517377363471
GCST90199901	1-methyl-5-imidazoleacetate levels	Weighted median	28	-0.0472732	0.172228342421757	0.783715787692914	0.953826746222616	0.6805589842025	1.33682088243349
GCST90199901	1-methyl-5-imidazoleacetate levels	Weighted mode	28	-0.120992	0.260497432163826	0.646039407526348	0.886041478654253	0.531758159247717	1.47636569038538
GCST90199902	Hydantoin-5-propionate levels	Inverse variance weighted	18	-0.0608648	0.135084395343441	0.652300529703394	0.940950464934219	0.722072162853675	1.22617630620299
GCST90199902	Hydantoin-5-propionate levels	MR Egger	18	0.0999304618483733	0.284606329934133	0.730080427094424	1.10509406920477	0.632612034246493	1.93046106567696
GCST90199902	Hydantoin-5-propionate levels	Weighted median	18	0.0160731467104031	0.174400909381604	0.92656928310321	1.01620301459521	0.721983758367982	1.43032104933594
GCST90199902	Hydantoin-5-propionate levels	Weighted mode	18	0.0774043802186517	0.190411303898632	0.689438651064411	1.08047891236156	0.743934879582504	1.56926998867588
GCST90199903	2-oxoarginine levels	Inverse variance weighted	21	0.06567518527401	0.139706367387009	0.638287552823416	1.06787979774288	0.812085787472324	1.40424482243046
GCST90199903	2-oxoarginine levels	MR Egger	21	-0.154707	0.440008703231624	0.729007913744581	0.856666330933761	0.361633561820826	2.02933930927328
GCST90199903	2-oxoarginine levels	Weighted median	21	0.173821507504653	0.179743845324563	0.333518421909197	1.18984316878902	0.836543774541015	1.69235228256962
GCST90199903	2-oxoarginine levels	Weighted mode	21	0.234755596316622	0.2851755434808	0.420103956880876	1.2645996581461	0.723113945042389	2.21156334537219
GCST90199904	Pantoate levels	Inverse variance weighted	27	0.015544486347102	0.121612517589445	0.89829158910484	1.01566593032042	0.800262045456818	1.28904936560472
GCST90199904	Pantoate levels	MR Egger	27	0.0337000986730047	0.256393436680069	0.896480097764386	1.03427437995271	0.625733299862892	1.70955180627425
GCST90199904	Pantoate levels	Weighted median	27	-0.00863205	0.163286805573424	0.957839972073121	0.991405094855252	0.719877519475926	1.36534901495534
GCST90199904	Pantoate levels	Weighted mode	27	0.044530397251243	0.269020436959276	0.869808836997403	1.04553675767093	0.61708428541917	1.77147131675619
GCST90199905	Formiminoglutamate levels	Inverse variance weighted	24	0.0451062179807285	0.119654874916579	0.706196397787139	1.04613897277677	0.827441112954566	1.32264004438287
GCST90199905	Formiminoglutamate levels	MR Egger	24	0.266612568709162	0.212416416339406	0.222596905596932	1.30553454340229	0.860945902691763	1.97970678376854
GCST90199905	Formiminoglutamate levels	Weighted median	24	0.152543609094372	0.183059222470624	0.404674450531321	1.16479325656611	0.813627636264427	1.66752365587166
GCST90199905	Formiminoglutamate levels	Weighted mode	24	0.271707794757489	0.225616926873968	0.240725523812931	1.31220351253952	0.843241924338732	2.04197396811281
GCST90199906	1-(1-enyl-palmitoyl)-GPE (p-16:0) levels	Inverse variance weighted	23	0.0585987686483049	0.137041125419647	0.668942454056096	1.06034970983035	0.810582756787089	1.38707799755557
GCST90199906	1-(1-enyl-palmitoyl)-GPE (p-16:0) levels	MR Egger	23	-0.21178	0.315680585230176	0.509616678674844	0.809142696524984	0.435825241505548	1.50223493498916
GCST90199906	1-(1-enyl-palmitoyl)-GPE (p-16:0) levels	Weighted median	23	0.00536870786044038	0.195436443929268	0.978084586792039	1.00538314519754	0.685445201770353	1.47465510887907
GCST90199906	1-(1-enyl-palmitoyl)-GPE (p-16:0) levels	Weighted mode	23	-0.0569214	0.301682666348351	0.852073583275262	0.944668329860305	0.522976152835494	1.70638421771742
GCST90199907	S-methylcysteine sulfoxide levels	Inverse variance weighted	21	-0.278214	0.144611814606259	0.0543713507904008	0.757134936881049	0.570265666074305	1.00523904339557
GCST90199907	S-methylcysteine sulfoxide levels	MR Egger	21	-0.34359	0.292104333203838	0.254019803850001	0.709219684938996	0.400070522283414	1.25725974169285
GCST90199907	S-methylcysteine sulfoxide levels	Weighted median	21	-0.290021	0.192173064192068	0.131256741594637	0.748248024429124	0.513410284645136	1.0905023191132
GCST90199907	S-methylcysteine sulfoxide levels	Weighted mode	21	-0.249188	0.285309642354429	0.392814356448515	0.779433533968315	0.445572743354569	1.36345107041455
GCST90199908	2-o-methylascorbic acid levels	Inverse variance weighted (multiplicative random effects)	27	0.0521324274273584	0.121004954807808	0.666592809218112	1.05351524758993	0.831073297541027	1.33549517255388
GCST90199908	2-o-methylascorbic acid levels	MR Egger	27	0.175097345937552	0.210647371695243	0.413710211320232	1.19136218523661	0.788382813949103	1.80032318221411
GCST90199908	2-o-methylascorbic acid levels	Weighted median	27	0.230334544612949	0.102428714589699	0.0245296660883684	1.25902113822183	1.03001592575198	1.53894147348463
GCST90199908	2-o-methylascorbic acid levels	Weighted mode	27	0.193642972593223	0.10699572292067	0.0818988948156783	1.2136628946791	0.984059767612068	1.49683756048192
GCST90199909	Eicosanedioate (C20-DC) levels	Inverse variance weighted	14	-0.0807006	0.129423820046057	0.532931447821124	0.922469847396921	0.715787977531108	1.18883055606996
GCST90199909	Eicosanedioate (C20-DC) levels	MR Egger	14	-0.0480399	0.241026504296427	0.845354776668858	0.95309579349695	0.594251997739059	1.52863026971339
GCST90199909	Eicosanedioate (C20-DC) levels	Weighted median	14	-0.147164	0.174279684150529	0.398438897362737	0.8631524459163	0.613391344590069	1.21461144090515
GCST90199909	Eicosanedioate (C20-DC) levels	Weighted mode	14	-0.0480616	0.19513343410262	0.809295400385704	0.953075083449164	0.650168887536699	1.39710178709583
GCST90199910	1-(1-enyl-stearoyl)-GPE (p-18:0) levels	Inverse variance weighted	24	-0.0395036	0.111980557857113	0.724259617071775	0.961266522790967	0.771834243231786	1.19719141245868
GCST90199910	1-(1-enyl-stearoyl)-GPE (p-18:0) levels	MR Egger	24	-0.120244	0.201943676834093	0.557631623458291	0.886704497264762	0.596871693593668	1.31727618164584
GCST90199910	1-(1-enyl-stearoyl)-GPE (p-18:0) levels	Weighted median	24	0.0698101948836	0.171298450289797	0.683614746376648	1.07230463303189	0.766489125730803	1.50014
GCST90199910	1-(1-enyl-stearoyl)-GPE (p-18:0) levels	Weighted mode	24	0.0639831725644697	0.175784717613369	0.719193188259959	1.06607445931133	0.755364493065677	1.50459117846983
GCST90199911	Beta-citrylglutamate levels	Inverse variance weighted	26	0.0788692568808596	0.0822193400372276	0.337430643016735	1.08206284055077	0.921013440375149	1.2712735119521
GCST90199911	Beta-citrylglutamate levels	MR Egger	26	0.322399665165113	0.141223431860365	0.0315878245823214	1.3804363780548	1.0466574847888	1.82065730341723
GCST90199911	Beta-citrylglutamate levels	Weighted median	26	0.14777277870802	0.110861810556403	0.182549608958495	1.15924946027487	0.932844862605461	1.44060321819659
GCST90199911	Beta-citrylglutamate levels	Weighted mode	26	0.177359139221433	0.114535136673713	0.134066196733243	1.19405984985567	0.953963633139743	1.49458414923506
GCST90199912	N-oleoyltaurine levels	Inverse variance weighted	21	-0.121955	0.107509449894544	0.256641160213325	0.885188167787564	0.717004215243769	1.0928221560381
GCST90199912	N-oleoyltaurine levels	MR Egger	21	0.0887365213349696	0.25329637943377	0.729947268905875	1.09279269083228	0.665162183994721	1.79534539676406
GCST90199912	N-oleoyltaurine levels	Weighted median	21	-0.126883	0.156725573306399	0.418175993000045	0.880836354585282	0.647869790375622	1.19757502986712
GCST90199912	N-oleoyltaurine levels	Weighted mode	21	-0.110535	0.175128867431578	0.535080948086489	0.895355015130772	0.635217668000788	1.26202504039738
GCST90199913	Docosadioate (C22-DC) levels	Inverse variance weighted	25	-0.0559333	0.109163227951965	0.608383679605098	0.945602229967466	0.763461026962309	1.17119740987589
GCST90199913	Docosadioate (C22-DC) levels	MR Egger	25	-0.225455	0.196686175977697	0.263471160206831	0.79815319529725	0.542829702939861	1.17356975809002
GCST90199913	Docosadioate (C22-DC) levels	Weighted median	25	-0.11287	0.165698701455173	0.495759248595345	0.893266589590282	0.645558358265966	1.23602334298879
GCST90199913	Docosadioate (C22-DC) levels	Weighted mode	25	-0.0840761	0.206396606924308	0.687359817478669	0.919361250970977	0.613476394670479	1.37776305189529
GCST90199914	Oleoyl-linoleoyl-glycerol (18:1/18:2) [2] levels	Inverse variance weighted	28	-0.209362	0.106943815449588	0.0502670175266808	0.811101340657481	0.657722510413997	1.00024763391823
GCST90199914	Oleoyl-linoleoyl-glycerol (18:1/18:2) [2] levels	MR Egger	28	0.0326192359078782	0.245589540805058	0.895358257970161	1.03315707522181	0.638434454596647	1.6719234596373
GCST90199914	Oleoyl-linoleoyl-glycerol (18:1/18:2) [2] levels	Weighted median	28	-0.132213	0.14164481606231	0.350606813468062	0.876154265838809	0.663758473453132	1.15651449774184
GCST90199914	Oleoyl-linoleoyl-glycerol (18:1/18:2) [2] levels	Weighted mode	28	-0.030972	0.188106838489568	0.870444928850915	0.969502679664707	0.670547025479013	1.40174426276158
GCST90199915	Imidazole propionate levels	Inverse variance weighted	24	0.206865555635712	0.126433528796806	0.10180598447214	1.22981721867145	0.959882727529176	1.57566163861909
GCST90199915	Imidazole propionate levels	MR Egger	24	0.166985381217238	0.269789199988596	0.542307537874301	1.18173698962575	0.696420627901706	2.0052569620997
GCST90199915	Imidazole propionate levels	Weighted median	24	0.261834006475235	0.179963047451492	0.145688072507403	1.29931084734057	0.913114891714246	1.84884584988805
GCST90199915	Imidazole propionate levels	Weighted mode	24	0.304861784730513	0.273151713105133	0.275908905631793	1.35643750967336	0.794124068047126	2.31692098461834
GCST90199916	Carnitine C18:2 levels	Inverse variance weighted (multiplicative random effects)	28	-0.00827193	0.0905311659036114	0.927197775093144	0.991762191792547	0.830511908048498	1.1843204601128
GCST90199916	Carnitine C18:2 levels	MR Egger	28	0.0456603628486	0.130583071200432	0.729406419299172	1.04671884597165	0.810355323347444	1.35202461308751
GCST90199916	Carnitine C18:2 levels	Weighted median	28	0.101475171878276	0.108807795539358	0.351021683131296	1.10680243822514	0.894233718953522	1.36990096805417
GCST90199916	Carnitine C18:2 levels	Weighted mode	28	0.0661271239506069	0.102962539271007	0.526130586195103	1.06836252299833	0.873122464405325	1.30726046697784
GCST90199917	Pregnanediol-3-glucuronide levels	Inverse variance weighted	35	-0.0413557	0.0935331125659158	0.658380247853297	0.959487760611753	0.79877128939857	1.15254112783264
GCST90199917	Pregnanediol-3-glucuronide levels	MR Egger	35	-0.0528083	0.214534168653932	0.807088326398535	0.948561861354116	0.62294612410179	1.44437788438437
GCST90199917	Pregnanediol-3-glucuronide levels	Weighted median	35	-0.00801818	0.135880487717871	0.952944902667601	0.99201388183741	0.760070616223612	1.29473698989649
GCST90199917	Pregnanediol-3-glucuronide levels	Weighted mode	35	0.00395839172974966	0.171877261484164	0.981760706754894	1.00396623650978	0.716826792006146	1.40612518294792
GCST90199918	Carboxyethyl-gaba levels	Inverse variance weighted	22	0.0889047880029352	0.0851502393818067	0.296442260334293	1.0929765868885	0.924973971129207	1.2914934438945
GCST90199918	Carboxyethyl-gaba levels	MR Egger	22	0.0316686094418902	0.126151456910248	0.804347074926857	1.0321753954419	0.806067134836694	1.32170882661217
GCST90199918	Carboxyethyl-gaba levels	Weighted median	22	0.0409091189206808	0.121189931479701	0.735693262126102	1.04175742520403	0.821500159966834	1.32106916815639
GCST90199918	Carboxyethyl-gaba levels	Weighted mode	22	0.064819067196459	0.110329502677177	0.563129504422758	1.06696595777665	0.859480830018974	1.32453955375494
GCST90199919	Alliin levels	Inverse variance weighted	19	-0.102338	0.1036906749756	0.323665429188584	0.902724491377885	0.736702155987728	1.10616142590335
GCST90199919	Alliin levels	MR Egger	19	-0.0232333	0.181769014014964	0.899793235089525	0.977034554819619	0.684203065014048	1.39519474571774
GCST90199919	Alliin levels	Weighted median	19	-0.126689	0.131970950838251	0.33706848317174	0.881007946089785	0.680211365609541	1.14107914144864
GCST90199919	Alliin levels	Weighted mode	19	-0.123766	0.136145606261692	0.375325508914283	0.883586779721297	0.676643212424008	1.15382166400721
GCST90199920	Trimethylamine n-oxide levels	Inverse variance weighted	15	0.0942874204631053	0.17178197028295	0.583088872574133	1.09887553984874	0.784738104825011	1.53876490086731
GCST90199920	Trimethylamine n-oxide levels	MR Egger	15	0.0360015673523697	0.438035290785798	0.935748611905083	1.03665747129719	0.439311037732423	2.44623653970391
GCST90199920	Trimethylamine n-oxide levels	Weighted median	15	0.032939530941163	0.228415701280394	0.885335672533951	1.03348804330249	0.660501923016414	1.61709981217219
GCST90199920	Trimethylamine n-oxide levels	Weighted mode	15	-0.00133086	0.294031887025111	0.996452461346855	0.998670026957704	0.561225015454452	1.77708012878953
GCST90199921	Dihydroferulate levels	Inverse variance weighted	13	-0.0649184	0.179238847200532	0.717210660759226	0.937143957436292	0.659530861566428	1.33161137429336
GCST90199921	Dihydroferulate levels	MR Egger	13	-0.568412	0.297642400625199	0.0825805373426903	0.566424122143327	0.316070100110319	1.0150795220233
GCST90199921	Dihydroferulate levels	Weighted median	13	-0.0365308	0.245461124863163	0.881691681000618	0.964128432003691	0.595928509414719	1.55982407069403
GCST90199921	Dihydroferulate levels	Weighted mode	13	-0.0682416	0.299794360129405	0.823767494849614	0.934034745986626	0.519006648322475	1.68094360550125
GCST90199922	Prolylglycine levels	Inverse variance weighted (multiplicative random effects)	30	0.163955085822175	0.134715881661747	0.223587672150164	1.17816139775384	0.904757757634291	1.53418334072836
GCST90199922	Prolylglycine levels	MR Egger	30	0.0791781043820901	0.299472334045168	0.793414286241247	1.08239708456781	0.601825543605931	1.94671605605365
GCST90199922	Prolylglycine levels	Weighted median	30	0.188620585973564	0.162564854665768	0.245935234235856	1.20758269174179	0.878089697703756	1.66071411748454
GCST90199922	Prolylglycine levels	Weighted mode	30	-0.0818882	0.289534725404845	0.779318447725668	0.921374918137281	0.522371472987856	1.62514950312422
GCST90199923	N-palmitoylglycine levels	Inverse variance weighted	19	-0.0618812	0.11098887193413	0.577155900354445	0.939994585167345	0.756222712308572	1.16842539342218
GCST90199923	N-palmitoylglycine levels	MR Egger	19	-0.224849	0.206554218263463	0.291534441773133	0.798636542604433	0.53275394936484	1.19721370051519
GCST90199923	N-palmitoylglycine levels	Weighted median	19	-0.121948	0.131841682176707	0.354989174023368	0.885194699273947	0.683617070855969	1.14621136456053
GCST90199923	N-palmitoylglycine levels	Weighted mode	19	-0.148142	0.122046212348539	0.24050304776886	0.862308442236483	0.678851535581772	1.09534384261954
GCST90199924	N-methyltaurine levels	Inverse variance weighted	30	-0.0215127	0.0836216795088447	0.79697634341697	0.978717047501771	0.830762610651592	1.15302138876867
GCST90199924	N-methyltaurine levels	MR Egger	30	0.0811021625687767	0.157927483947542	0.611602085330666	1.08448168434215	0.795777459300869	1.47792641011325
GCST90199924	N-methyltaurine levels	Weighted median	30	-0.122641	0.134210237089295	0.360821949375297	0.88458089253036	0.679978989828628	1.15074637177689
GCST90199924	N-methyltaurine levels	Weighted mode	30	-0.125046	0.154091418434004	0.423687069603371	0.882456455301427	0.652421134369232	1.19359927887076
GCST90199925	Succinimide levels	Inverse variance weighted	21	-0.0206751	0.073142146011868	0.777429869285053	0.979537178940894	0.848713427020567	1.13052657632131
GCST90199925	Succinimide levels	MR Egger	21	0.0523440138342981	0.108985185880613	0.636507581585766	1.0537381806798	0.851064848600115	1.30467631843657
GCST90199925	Succinimide levels	Weighted median	21	-0.094888	0.104743218691999	0.364983233594355	0.909474807979033	0.740681412485516	1.11673441834167
GCST90199925	Succinimide levels	Weighted mode	21	-0.0920371	0.111498907001071	0.418852079425754	0.912071288798544	0.733025358539127	1.13485028336333
GCST90199926	N-acetylcarnosine levels	Inverse variance weighted	28	0.0331575116158678	0.0856048178790241	0.698510210877182	1.03371334827864	0.874041054404429	1.22255502876528
GCST90199926	N-acetylcarnosine levels	MR Egger	28	0.0870157879375666	0.115558024178733	0.458211298811589	1.09091390286291	0.869812211526136	1.36821848174733
GCST90199926	N-acetylcarnosine levels	Weighted median	28	0.123118835768658	0.110656803833881	0.265872200262151	1.13101881845237	0.910493517325652	1.40495626091962
GCST90199926	N-acetylcarnosine levels	Weighted mode	28	0.0449453800445001	0.0826557929289191	0.591064940677318	1.04597072747386	0.889531842695314	1.22992197717978
GCST90199927	Histidine betaine (hercynine) levels	Inverse variance weighted	15	0.0756138539354648	0.144023407186448	0.59957563629364	1.07854601743654	0.813286344530658	1.43032219777344
GCST90199927	Histidine betaine (hercynine) levels	MR Egger	15	-0.201375	0.347332281947679	0.571976545679827	0.817605492445492	0.413893487674442	1.61509847626026
GCST90199927	Histidine betaine (hercynine) levels	Weighted median	15	0.102501012176294	0.192504065036502	0.594406367879905	1.10793842333825	0.759718768755349	1.61576572857388
GCST90199927	Histidine betaine (hercynine) levels	Weighted mode	15	0.085276454495689	0.305639955589288	0.784316685449815	1.08901808903359	0.598231271319733	1.98244467499347
GCST90199928	2-stearoyl-GPE (18:0) levels	Inverse variance weighted	32	-0.0638219	0.100649039414825	0.526013013936745	0.938172027117215	0.770208465573965	1.14276431876053
GCST90199928	2-stearoyl-GPE (18:0) levels	MR Egger	32	0.0447448066774895	0.230649601811961	0.847487640941129	1.04576095464138	0.665425620072557	1.64348342063114
GCST90199928	2-stearoyl-GPE (18:0) levels	Weighted median	32	-0.0521631	0.148382850141687	0.725180131817127	0.949174017544685	0.709642814234077	1.26955603228971
GCST90199928	2-stearoyl-GPE (18:0) levels	Weighted mode	32	-0.0295266	0.248649703744874	0.906241265176885	0.97090502622017	0.596378321849893	1.58063520319716
GCST90199929	Margaroylcarnitine (C17) levels	Inverse variance weighted	26	-0.015483	0.130308021510833	0.905419096461808	0.984636232893033	0.762702879138875	1.27114835625165
GCST90199929	Margaroylcarnitine (C17) levels	MR Egger	26	0.374793230211677	0.252931675516134	0.151406159562339	1.45469059745241	0.886075733711926	2.38819849568799
GCST90199929	Margaroylcarnitine (C17) levels	Weighted median	26	0.312106172734047	0.177969420955844	0.0794807703542499	1.36629974910873	0.963951889919574	1.93658524241323
GCST90199929	Margaroylcarnitine (C17) levels	Weighted mode	26	0.369722275737324	0.248914922780404	0.149956689274485	1.44733259946219	0.888561893710868	2.35748535728632
GCST90199930	(R)-3-hydroxybutyrylcarnitine levels	Inverse variance weighted	23	-0.0189804	0.141555518497026	0.893335503763363	0.98119854830952	0.743468216592421	1.2949451902831
GCST90199930	(R)-3-hydroxybutyrylcarnitine levels	MR Egger	23	0.189184954150313	0.340454657202757	0.584299613139451	1.20826440533444	0.61995637026026	2.3548477654731
GCST90199930	(R)-3-hydroxybutyrylcarnitine levels	Weighted median	23	0.182005536477574	0.200038940961732	0.362901341987391	1.19962083553534	0.810526868519521	1.7754996224605
GCST90199930	(R)-3-hydroxybutyrylcarnitine levels	Weighted mode	23	0.290009665753796	0.384282504450266	0.458445111259425	1.33644040566697	0.629276807878264	2.83829458759397
GCST90199931	Lanthionine levels	Inverse variance weighted	28	0.143489363182561	0.158416537363746	0.365056212312872	1.15429453272159	0.846193645608325	1.57457560120663
GCST90199931	Lanthionine levels	MR Egger	28	-0.68383	0.377712815617258	0.0817986233547708	0.504680335240468	0.240713663945702	1.05811293220099
GCST90199931	Lanthionine levels	Weighted median	28	0.3455812395741	0.191305205577702	0.0708497492201225	1.41281086264636	0.971050345065088	2.05554175821622
GCST90199931	Lanthionine levels	Weighted mode	28	0.350279086619585	0.295728620282124	0.246552747116609	1.41946364662862	0.79505100501567	2.53427394140644
GCST90199932	Mannonate levels	Inverse variance weighted	22	0.0305431444480715	0.0716513165849621	0.669907681254464	1.03101437163523	0.895929603999627	1.18646669311177
GCST90199932	Mannonate levels	MR Egger	22	-0.00901937	0.0841014935389061	0.91566404669252	0.991021184851431	0.84041598039243	1.16861531876837
GCST90199932	Mannonate levels	Weighted median	22	0.00247522010976593	0.0705045911349467	0.971994245165167	1.00247828599612	0.873092494559638	1.1510380860628
GCST90199932	Mannonate levels	Weighted mode	22	0.0272288279737349	0.0628132310542165	0.669080079174434	1.02760292015577	0.90856840013596	1.1622325422661
GCST90199933	3b-hydroxy-5-cholenoic acid levels	Inverse variance weighted	29	0.0297545771275871	0.101238818350166	0.768830631517436	1.03020166787273	0.844784674783902	1.2563147843079
GCST90199933	3b-hydroxy-5-cholenoic acid levels	MR Egger	29	0.00207218225184631	0.239546386572222	0.993161632401954	1.00207433070523	0.626605116231402	1.60252914993356
GCST90199933	3b-hydroxy-5-cholenoic acid levels	Weighted median	29	0.0373690021024775	0.145536476776692	0.797358447046343	1.03807600240073	0.780451646905671	1.38074125544195
GCST90199933	3b-hydroxy-5-cholenoic acid levels	Weighted mode	29	0.0844090350598998	0.231299591941568	0.71790288176263	1.08807386315638	0.691468165961787	1.71216086287547
GCST90199934	2-hydroxydecanoate levels	Inverse variance weighted	19	-0.207646	0.13629500410117	0.127633363020145	0.812494933051833	0.622019516901624	1.06129791477155
GCST90199934	2-hydroxydecanoate levels	MR Egger	19	-0.0298933	0.289148228310588	0.918868102643476	0.970549109794689	0.550667663923665	1.71058813915364
GCST90199934	2-hydroxydecanoate levels	Weighted median	19	-0.277226	0.188958764970743	0.142342892700504	0.757883540455315	0.523308184767675	1.09760840287275
GCST90199934	2-hydroxydecanoate levels	Weighted mode	19	-0.27376	0.263292004142364	0.312218700609977	0.76051484100947	0.45393013484613	1.27416705566753
GCST90199935	Glycohyocholate levels	Inverse variance weighted	17	0.0803618778295339	0.157640495735382	0.610206017051998	1.08367915618756	0.795635992318474	1.47600224838159
GCST90199935	Glycohyocholate levels	MR Egger	17	0.447458447021469	0.349895518468714	0.220386919954851	1.56433129794504	0.787937293413403	3.10574512741905
GCST90199935	Glycohyocholate levels	Weighted median	17	0.119479508574923	0.211047083325971	0.571307268357908	1.12691015183567	0.745147737611311	1.70426135142171
GCST90199935	Glycohyocholate levels	Weighted mode	17	-0.108761	0.368842109847976	0.771883187894786	0.89694448728315	0.435312183867804	1.84812059731355
GCST90199936	3-methyl catechol sulfate (2) levels	Inverse variance weighted	25	-0.0399099	0.0984631328271432	0.685236432892536	0.960876044797564	0.792234690785136	1.16541573375284
GCST90199936	3-methyl catechol sulfate (2) levels	MR Egger	25	0.0350746266319986	0.183812045454138	0.850342613652884	1.03569699649435	0.722385042444764	1.48489822673679
GCST90199936	3-methyl catechol sulfate (2) levels	Weighted median	25	0.030682183445205	0.131952859992878	0.816131186227144	1.03115773280565	0.796167711778931	1.3355053893722
GCST90199936	3-methyl catechol sulfate (2) levels	Weighted mode	25	0.00613411411310949	0.181501692940108	0.973318974025908	1.00615296631857	0.704963532788053	1.43602292111188
GCST90199937	2-aminooctanoate levels	Inverse variance weighted	28	-0.0266915	0.0839439948304847	0.750509330828735	0.973661578720309	0.825949437763226	1.14779044155956
GCST90199937	2-aminooctanoate levels	MR Egger	28	-0.227308	0.138583189225855	0.113002740252193	0.796675582551459	0.607179519925308	1.04531191024326
GCST90199937	2-aminooctanoate levels	Weighted median	28	-0.0587525	0.102989200947516	0.568357422531454	0.942940133436756	0.77058037256566	1.15385250766943
GCST90199937	2-aminooctanoate levels	Weighted mode	28	-0.0449712	0.104953533857056	0.671695645761526	0.95602498477057	0.778271255640709	1.17437688322837
GCST90199938	3-methyl catechol sulfate (1) levels	Inverse variance weighted	27	0.00116402886494667	0.111194894696851	0.991647604872689	1.00116470660949	0.805108711982163	1.24496326377186
GCST90199938	3-methyl catechol sulfate (1) levels	MR Egger	27	-0.176974	0.178005230944537	0.329648900997595	0.837801746694421	0.591044458649437	1.18757862711059
GCST90199938	3-methyl catechol sulfate (1) levels	Weighted median	27	-0.0861809	0.163973949544139	0.599182471842335	0.917428291667904	0.66526501465557	1.2651720018502
GCST90199938	3-methyl catechol sulfate (1) levels	Weighted mode	27	-0.120836	0.169537241974019	0.482353858429366	0.88617907230815	0.635635985173179	1.23547654084275
GCST90199939	4-methylcatechol sulfate levels	Inverse variance weighted (multiplicative random effects)	21	0.0354189477631777	0.189840506966761	0.851996119980029	1.03605367025737	0.714145578555227	1.50306497706722
GCST90199939	4-methylcatechol sulfate levels	MR Egger	21	-0.267626	0.487202222211921	0.589190302888009	0.765194088108165	0.2944806086869	1.9883210479853
GCST90199939	4-methylcatechol sulfate levels	Weighted median	21	0.0732057512989544	0.221504695021577	0.741027480533227	1.07595189264133	0.69701841308617	1.66089224264919
GCST90199939	4-methylcatechol sulfate levels	Weighted mode	21	0.161379761405509	0.349459025139665	0.6492092459909	1.17513115354517	0.59240786044203	2.33105149381711
GCST90199940	Guaiacol sulfate levels	Inverse variance weighted	24	0.296397107684288	0.146583194874193	0.0431722025386688	1.34500416228444	1.00913552219904	1.79265931757149
GCST90199940	Guaiacol sulfate levels	MR Egger	24	0.844492724495604	0.293636954977132	0.00877562731647816	2.32679718792693	1.30860841339191	4.13720796713482
GCST90199940	Guaiacol sulfate levels	Weighted median	24	0.306812825445112	0.194571369156029	0.114826540071223	1.35908655784165	0.92816379540592	1.99007576124863
GCST90199940	Guaiacol sulfate levels	Weighted mode	24	0.269227310467728	0.306080573602782	0.388176100555974	1.30895264587037	0.718427406189929	2.38487147674053
GCST90199941	Gamma-CEHC glucuronide levels	Inverse variance weighted	28	0.0639744464822056	0.0819982718217938	0.43527750594875	1.06606515669849	0.907790034835667	1.25193588243377
GCST90199941	Gamma-CEHC glucuronide levels	MR Egger	28	0.167780505711384	0.128899439236034	0.204455478633505	1.1826769913115	0.918638684805146	1.52260610065024
GCST90199941	Gamma-CEHC glucuronide levels	Weighted median	28	0.0997561062512413	0.117684003750827	0.396626953111775	1.10490140666483	0.877301516631422	1.39154794025372
GCST90199941	Gamma-CEHC glucuronide levels	Weighted mode	28	0.0903381569568871	0.114104712701697	0.435428892994147	1.09454434891783	0.875196295615299	1.36886700475085
GCST90199942	Dimethyl sulfone levels	Inverse variance weighted	23	-0.153605	0.12878920399575	0.232992451738753	0.85761066413515	0.666288916656857	1.10386955696146
GCST90199942	Dimethyl sulfone levels	MR Egger	23	-0.197596	0.228698443174358	0.397348568348826	0.820701469124539	0.524219492849599	1.2848642803453
GCST90199942	Dimethyl sulfone levels	Weighted median	23	-0.185951	0.182865163997744	0.309213017401818	0.830314306293186	0.580209119809996	1.18822993933791
GCST90199942	Dimethyl sulfone levels	Weighted mode	23	-0.0173503	0.281188869113912	0.951356248763442	0.982799364643304	0.566385425768463	1.70536625272935
GCST90199943	2-piperidinone levels	Inverse variance weighted	22	0.0721663766936812	0.13153409212505	0.583244637267214	1.07483415654151	0.83057217861698	1.39093084720461
GCST90199943	2-piperidinone levels	MR Egger	22	0.321632678694491	0.271140790212035	0.249436599303162	1.37937800795893	0.810743727797643	2.34683738350874
GCST90199943	2-piperidinone levels	Weighted median	22	0.121424681475534	0.187379381622518	0.516975139866265	1.12910432025107	0.782048197656242	1.63017646460969
GCST90199943	2-piperidinone levels	Weighted mode	22	0.185690962107249	0.277116268745039	0.510106811054743	1.2040501057682	0.69945282748105	2.0726725237803
GCST90199944	Indolin-2-one levels	Inverse variance weighted (multiplicative random effects)	17	0.0131884606725703	0.166158650615711	0.936736182625615	1.0132758120075	0.731628436331095	1.40334604317486
GCST90199944	Indolin-2-one levels	MR Egger	17	-0.329497	0.293980466295696	0.279991583592068	0.719285303692133	0.404259246461519	1.27980090161458
GCST90199944	Indolin-2-one levels	Weighted median	17	-0.0871371	0.177395396078146	0.623283094961218	0.916551431348086	0.647373369767004	1.29765382009546
GCST90199944	Indolin-2-one levels	Weighted mode	17	-0.108839	0.215441652194141	0.620314236767141	0.896875198702849	0.587955392659936	1.36811
GCST90199945	Sphingomyelin (d18:1/14:0, d16:1/16:0) levels	Inverse variance weighted	28	0.0693626276524541	0.0481499442789182	0.149710531238032	1.07182481200044	0.975298927043745	1.17790391823967
GCST90199945	Sphingomyelin (d18:1/14:0, d16:1/16:0) levels	MR Egger	28	0.0721413020948565	0.05643400853791	0.21242737123747	1.07480720584412	0.962261193129184	1.20051659360574
GCST90199945	Sphingomyelin (d18:1/14:0, d16:1/16:0) levels	Weighted median	28	0.0716098817242641	0.0601646617928328	0.233955375934688	1.07423618314046	0.954743218899626	1.20868454923219
GCST90199945	Sphingomyelin (d18:1/14:0, d16:1/16:0) levels	Weighted mode	28	0.0720283628283056	0.053005529399903	0.185427684420794	1.07468582476108	0.968639785304144	1.19234
GCST90199946	3-acetylphenol sulfate levels	Inverse variance weighted	20	0.0378062163500013	0.122623858288042	0.75784611874406	1.03852996325083	0.816656636605405	1.32068293604147
GCST90199946	3-acetylphenol sulfate levels	MR Egger	20	-0.31499	0.243522735627918	0.212201346545084	0.729796257156579	0.452804666889498	1.17623031718825
GCST90199946	3-acetylphenol sulfate levels	Weighted median	20	-0.0460593	0.170983024706056	0.787637636513831	0.954985304186402	0.683050792555993	1.33518171876981
GCST90199946	3-acetylphenol sulfate levels	Weighted mode	20	-0.172407	0.263426261676562	0.520647664925438	0.841636541438882	0.502217246065789	1.41044950852288
GCST90199947	Sphingomyelin (d18:2/16:0, d18:1/16:1) levels	Inverse variance weighted	23	0.0279197490637835	0.159694430006923	0.861211384993396	1.0283131580164	0.751953092667474	1.40624190692342
GCST90199947	Sphingomyelin (d18:2/16:0, d18:1/16:1) levels	MR Egger	23	0.295445910654295	0.359585676437259	0.420519015062716	1.34372540659067	0.664087065631384	2.71891753621281
GCST90199947	Sphingomyelin (d18:2/16:0, d18:1/16:1) levels	Weighted median	23	0.121258412956163	0.220225369964341	0.581900672437448	1.12891660135383	0.733165870952171	1.7382869870322
GCST90199947	Sphingomyelin (d18:2/16:0, d18:1/16:1) levels	Weighted mode	23	-0.600659	0.510373772410708	0.251812014338846	0.548449944160109	0.201696364825563	1.49133744432812
GCST90199948	S-allylcysteine levels	Inverse variance weighted	18	-0.159163	0.145278970329907	0.273268169018103	0.852857423648635	0.641523364282211	1.13381027967146
GCST90199948	S-allylcysteine levels	MR Egger	18	-0.0647963	0.337178965135926	0.850025454242613	0.937258364210026	0.484001597878771	1.81498004372639
GCST90199948	S-allylcysteine levels	Weighted median	18	-0.346307	0.185866115026507	0.0624332686968818	0.707295393597114	0.491347101585268	1.01815350531152
GCST90199948	S-allylcysteine levels	Weighted mode	18	-0.469283	0.290058040561517	0.124088413174768	0.625450674301636	0.354234353369322	1.10432131232772
GCST90199949	6-oxopiperidine-2-carboxylate levels	Inverse variance weighted	25	-0.049099	0.126198706788123	0.697230988774002	0.952086867644802	0.743453939333905	1.21926773883778
GCST90199949	6-oxopiperidine-2-carboxylate levels	MR Egger	25	0.0728336357487467	0.207352223177168	0.728593882978758	1.07555158869509	0.716356936425025	1.61485310063107
GCST90199949	6-oxopiperidine-2-carboxylate levels	Weighted median	25	-0.0771235	0.14965754166629	0.606319997934855	0.925775472765324	0.690421964593163	1.24135712640441
GCST90199949	6-oxopiperidine-2-carboxylate levels	Weighted mode	25	-0.0372554	0.156337789224392	0.813670701597817	0.96343	0.709157604076878	1.30887324301936
GCST90199950	2-aminophenol sulfate levels	Inverse variance weighted	34	0.0741232565510017	0.104348199414962	0.477490013805977	1.07693953716902	0.877744952628362	1.32133914669046
GCST90199950	2-aminophenol sulfate levels	MR Egger	34	0.352747827130746	0.189628977326399	0.0720698348191512	1.4229722631871	0.981252984433752	2.06353518809248
GCST90199950	2-aminophenol sulfate levels	Weighted median	34	0.311114398158838	0.151644099719381	0.040207677868571	1.36494535949106	1.01398890440612	1.83737299915265
GCST90199950	2-aminophenol sulfate levels	Weighted mode	34	0.497456435152087	0.221516396401587	0.0315406545767888	1.64453297009716	1.06532966749468	2.53864017144729
GCST90199951	N-acetylalliin levels	Inverse variance weighted	29	-0.0451359	0.100176197240817	0.652303302912694	0.9558676091404	0.785463565436269	1.16324031617723
GCST90199951	N-acetylalliin levels	MR Egger	29	0.0448718148003317	0.231255197056223	0.847600247911711	1.04589378321214	0.664720670168081	1.64564433581584
GCST90199951	N-acetylalliin levels	Weighted median	29	-0.0861416	0.136070175141547	0.526689436235622	0.917464279403248	0.702690194005677	1.19788309437277
GCST90199951	N-acetylalliin levels	Weighted mode	29	0.294647104233147	0.250241136751478	0.248926681389452	1.34265245870351	0.822155668762006	2.19266945829992
GCST90199952	2-aminoheptanoate levels	Inverse variance weighted (multiplicative random effects)	26	-0.16744	0.173292366141651	0.333929035314626	0.845827105870136	0.602243551746269	1.18793051573604
GCST90199952	2-aminoheptanoate levels	MR Egger	26	-0.307002	0.400355175391423	0.450664005986438	0.735649182364197	0.335646058332352	1.6123523756005
GCST90199952	2-aminoheptanoate levels	Weighted median	26	-0.132801	0.209779659716021	0.526702263329044	0.875639672695479	0.58044006042976	1.32097160184041
GCST90199952	2-aminoheptanoate levels	Weighted mode	26	0.0354369556315644	0.421847709470763	0.933722201417838	1.0360723275435	0.453216857040887	2.36850384363474
GCST90199953	3-methoxytyramine sulfate levels	Inverse variance weighted	20	-0.0548421	0.107106100213325	0.608626565464017	0.946634643639865	0.767382411810281	1.16775825813521
GCST90199953	3-methoxytyramine sulfate levels	MR Egger	20	0.0239652459261059	0.211845581100885	0.911182799879117	1.02425472024781	0.676209666805696	1.55143853075287
GCST90199953	3-methoxytyramine sulfate levels	Weighted median	20	-0.0421102	0.153909586828719	0.784389217270033	0.958764093042292	0.709089860985865	1.29634992217937
GCST90199953	3-methoxytyramine sulfate levels	Weighted mode	20	-0.012326	0.197873779940029	0.950980828579188	0.987749673245801	0.670213748958389	1.45572874103745
GCST90199954	N2,N5-diacetylornithine levels	Inverse variance weighted	27	0.0940691422196242	0.0743346677724063	0.205698798447715	1.09863570540237	0.949683216213165	1.27095055759524
GCST90199954	N2,N5-diacetylornithine levels	MR Egger	27	0.175407819339111	0.102788823943542	0.100311420835015	1.19173212893262	0.974278311310729	1.45772050002797
GCST90199954	N2,N5-diacetylornithine levels	Weighted median	27	0.158432088470052	0.104183070178667	0.128332985206864	1.17167235146129	0.955264771694222	1.43710533441326
GCST90199954	N2,N5-diacetylornithine levels	Weighted mode	27	0.146208033356744	0.0866477256841219	0.103492234252573	1.15743694850044	0.976655295065917	1.37168179655812
GCST90199955	Ferulic acid 4-sulfate levels	Inverse variance weighted	34	-0.0506743	0.040032488542134	0.205574463880701	0.950588257360604	0.878852723587515	1.02817913716335
GCST90199955	Ferulic acid 4-sulfate levels	MR Egger	34	-0.0564039	0.0465003921304866	0.234016974469301	0.945157284026465	0.862823872864731	1.03534721238333
GCST90199955	Ferulic acid 4-sulfate levels	Weighted median	34	-0.0559155	0.0532194628557255	0.293415187768039	0.945619025168293	0.851951515850244	1.0495847758048
GCST90199955	Ferulic acid 4-sulfate levels	Weighted mode	34	-0.0534637	0.0466814239419044	0.260327525178028	0.94794030343493	0.865057465029971	1.03876430780835
GCST90199956	1H-indole-7-acetic acid levels	Inverse variance weighted	29	0.0613127338216052	0.0986062818884154	0.534077736425839	1.06323137060908	0.876379924168052	1.28992109046817
GCST90199956	1H-indole-7-acetic acid levels	MR Egger	29	-0.0352201	0.182691612070562	0.848570575134673	0.965392906073673	0.674829195648537	1.38106571130447
GCST90199956	1H-indole-7-acetic acid levels	Weighted median	29	0.051296329475409	0.141544737169502	0.717050411858749	1.05263477378154	0.797613323985544	1.38919440492471
GCST90199956	1H-indole-7-acetic acid levels	Weighted mode	29	0.0308774222333621	0.165717304216013	0.853532606460928	1.03135907444601	0.745329785067094	1.42715555148032
GCST90199957	3-(3-hydroxyphenyl)propionate sulfate levels	Inverse variance weighted	20	0.00843054763363023	0.120725201808842	0.944326946230718	1.00846618477681	0.795972335680675	1.27769
GCST90199957	3-(3-hydroxyphenyl)propionate sulfate levels	MR Egger	20	-0.180363	0.25862283600071	0.49446393132539	0.834967022279171	0.50295035691998	1.38616052002259
GCST90199957	3-(3-hydroxyphenyl)propionate sulfate levels	Weighted median	20	-0.0454943	0.170362108599687	0.78943460156121	0.955525020513625	0.684269069178853	1.33431146598988
GCST90199957	3-(3-hydroxyphenyl)propionate sulfate levels	Weighted mode	20	-0.0915402	0.232995547533737	0.698778541225387	0.912524673101135	0.577982650011043	1.44070289826593
GCST90199958	1-linolenoyl-GPC (18:3) levels	Inverse variance weighted	30	0.163979070682926	0.128961406233851	0.20353802855089	1.17818965612979	0.915042025241705	1.51701323821117
GCST90199958	1-linolenoyl-GPC (18:3) levels	MR Egger	30	0.262607739344524	0.327098528973282	0.42882979951721	1.30031655587528	0.684884288118878	2.46877198793305
GCST90199958	1-linolenoyl-GPC (18:3) levels	Weighted median	30	0.190245438752718	0.171903630942239	0.268424434341328	1.20954643079591	0.863565372447832	1.69414223280417
GCST90199958	1-linolenoyl-GPC (18:3) levels	Weighted mode	30	0.0256808396411001	0.331633822185022	0.938807458729274	1.02601343339567	0.535624752428049	1.96537512640396
GCST90199959	O-sulfo-l-tyrosine levels	Inverse variance weighted	26	0.205940607543714	0.123313902021898	0.0949091097440552	1.22868022749151	0.964877006259835	1.56460884821007
GCST90199959	O-sulfo-l-tyrosine levels	MR Egger	26	-0.182037	0.26413002827853	0.497309818804584	0.833570275486047	0.496718345862866	1.39885995748124
GCST90199959	O-sulfo-l-tyrosine levels	Weighted median	26	0.0445115558756136	0.174749748349849	0.798942462087679	1.04551705850573	0.742302860806364	1.47258750752897
GCST90199959	O-sulfo-l-tyrosine levels	Weighted mode	26	-0.0227269	0.220301588276628	0.918656873361554	0.977529386522792	0.634753821675952	1.50540834711737
GCST90199960	N-formylanthranilic acid levels	Inverse variance weighted	23	0.143549286322312	0.093178012255578	0.123416152607023	1.15436370374664	0.961674139816435	1.38566225850892
GCST90199960	N-formylanthranilic acid levels	MR Egger	23	0.137608219969499	0.13975377541579	0.336006632919796	1.14752588446887	0.872572808852669	1.50911837060053
GCST90199960	N-formylanthranilic acid levels	Weighted median	23	0.137113617549383	0.102853934659434	0.182502060739041	1.14695845572665	0.937554776682505	1.40313262955978
GCST90199960	N-formylanthranilic acid levels	Weighted mode	23	0.131772564794634	0.109222647303173	0.24045476822619	1.14084882057299	0.920992096755383	1.41318914243459
GCST90199961	Methionine sulfone levels	Inverse variance weighted	33	-0.122525	0.0948897844574131	0.196623979820931	0.884684208504259	0.734541707291964	1.06551628179462
GCST90199961	Methionine sulfone levels	MR Egger	33	0.0624277402927425	0.170280568247198	0.716395325344755	1.06441754163892	0.762370841174717	1.48613331171332
GCST90199961	Methionine sulfone levels	Weighted median	33	-0.0768972	0.123974303709996	0.535081592031489	0.925984994117203	0.72623118021598	1.18068217488987
GCST90199961	Methionine sulfone levels	Weighted mode	33	-0.0524027	0.117311347460851	0.658102046502737	0.948946657595648	0.754022604453675	1.19426095934406
GCST90199962	Acisoga levels	Inverse variance weighted	26	0.143524817766524	0.0837387107446823	0.086536034866801	1.15433545847952	0.979607737509963	1.36022848705763
GCST90199962	Acisoga levels	MR Egger	26	0.203409479690159	0.155952155522304	0.204499551746151	1.22557421326241	0.902797732986461	1.66375268493977
GCST90199962	Acisoga levels	Weighted median	26	0.0899252257107788	0.119056536904188	0.450059811439915	1.09409247065966	0.866385268443533	1.38164668531892
GCST90199962	Acisoga levels	Weighted mode	26	0.0384996439260534	0.149104757104031	0.798362257541802	1.03925035830794	0.775889101074724	1.39200474107339
GCST90199963	17alpha-hydroxypregnanolone glucuronide levels	Inverse variance weighted	31	0.0282738816307486	0.0830885284391456	0.733640990197293	1.02867738168262	0.874083269261766	1.21061367125712
GCST90199963	17alpha-hydroxypregnanolone glucuronide levels	MR Egger	31	0.108719578861199	0.130747224200541	0.412471814641574	1.11484967908708	0.862823627148343	1.44049115932111
GCST90199963	17alpha-hydroxypregnanolone glucuronide levels	Weighted median	31	0.0170410551932268	0.1229999395849	0.889809524125577	1.01718708228021	0.799284100448157	1.2944953612584
GCST90199963	17alpha-hydroxypregnanolone glucuronide levels	Weighted mode	31	0.0723497653442675	0.127865319126288	0.575719009223458	1.07503128700227	0.836719608743851	1.38121809977512
GCST90199964	Etiocholanolone glucuronide levels	Inverse variance weighted	21	-0.108733	0.0993580166083036	0.2738006301156	0.896970196227341	0.738248820479734	1.08981621182583
GCST90199964	Etiocholanolone glucuronide levels	MR Egger	21	-0.140317	0.148928438418458	0.357929525331414	0.869082994420011	0.649068908223166	1.16367498368965
GCST90199964	Etiocholanolone glucuronide levels	Weighted median	21	-0.0238274	0.13672835784047	0.861654861549091	0.976454255740843	0.746906733609952	1.27654882550881
GCST90199964	Etiocholanolone glucuronide levels	Weighted mode	21	-0.0761736	0.145267636738361	0.605786723682054	0.926655333873825	0.697049983342556	1.23189172701668
GCST90199965	Fructosyllysine levels	Inverse variance weighted	26	-0.10835	0.121180475602215	0.371255505091867	0.897313139289855	0.707608634804347	1.13787598163615
GCST90199965	Fructosyllysine levels	MR Egger	26	0.123599602383477	0.236831057474102	0.606531014595856	1.13156270527185	0.71135102122845	1.80000325823803
GCST90199965	Fructosyllysine levels	Weighted median	26	-0.0959962	0.172946654129717	0.57885177859371	0.908467435710924	0.647282999232806	1.27504211098606
GCST90199965	Fructosyllysine levels	Weighted mode	26	-0.248548	0.246745829617634	0.323439185329436	0.779932293310433	0.48086438496735	1.26500194475782
GCST90199966	1-(1-enyl-oleoyl)-GPE (p-18:1) levels	Inverse variance weighted	18	0.011655503787047	0.112939434052103	0.917803156370139	1.01172369384361	0.810822765515423	1.26240268060787
GCST90199966	1-(1-enyl-oleoyl)-GPE (p-18:1) levels	MR Egger	18	-0.0270855	0.158606548109498	0.866544225779843	0.973278023533334	0.713227857821547	1.32814513721639
GCST90199966	1-(1-enyl-oleoyl)-GPE (p-18:1) levels	Weighted median	18	0.06463776864763	0.158925979451907	0.684216449091975	1.06677253593094	0.78125228660758	1.45664040019398
GCST90199966	1-(1-enyl-oleoyl)-GPE (p-18:1) levels	Weighted mode	18	0.05733567165995	0.152341101109093	0.711302453262401	1.05901123079763	0.785642922764784	1.42749938230053
GCST90199967	N-acetyltaurine levels	Inverse variance weighted (multiplicative random effects)	20	0.251304176323698	0.172303883475121	0.144704433993655	1.28570110469401	0.917216778227849	1.80222099055494
GCST90199967	N-acetyltaurine levels	MR Egger	20	-0.0521464	0.289577583179906	0.859103571986083	0.949189902351505	0.538095914176467	1.67435107197374
GCST90199967	N-acetyltaurine levels	Weighted median	20	0.264932458573044	0.208034891247741	0.202840630681109	1.30334294316328	0.866913628498999	1.95948335756899
GCST90199967	N-acetyltaurine levels	Weighted mode	20	0.0893205222003797	0.2694587282798	0.743909299926341	1.09343106909802	0.644797744855722	1.85421166932954
GCST90199968	1-palmitoyl-GPG (16:0) levels	Inverse variance weighted (multiplicative random effects)	24	-0.0105958	0.135227323853922	0.937545563606078	0.989460182523038	0.759085158570793	1.28975180418735
GCST90199968	1-palmitoyl-GPG (16:0) levels	MR Egger	24	-0.104068	0.310068432706647	0.740330803540921	0.901164236660289	0.490759109571113	1.65477719230772
GCST90199968	1-palmitoyl-GPG (16:0) levels	Weighted median	24	-0.0297714	0.174508232163105	0.864537120473839	0.970667436043651	0.689486955474618	1.36651645678631
GCST90199968	1-palmitoyl-GPG (16:0) levels	Weighted mode	24	0.0150019794280616	0.183868367295681	0.935677936189227	1.01511507396099	0.70795126636771	1.45555020851903
GCST90199969	1-oleoyl-GPG (18:1) levels	Inverse variance weighted	25	0.0103747143426249	0.0818526596382221	0.89913933692125	1.0104287182884	0.860659349047589	1.18626050582236
GCST90199969	1-oleoyl-GPG (18:1) levels	MR Egger	25	0.0417722983504436	0.148671258124645	0.781244815972522	1.0426570369916	0.779094159943966	1.39538165305501
GCST90199969	1-oleoyl-GPG (18:1) levels	Weighted median	25	0.0328061016984249	0.110264220190402	0.766067527224464	1.03335015497487	0.832508564181987	1.28264451409674
GCST90199969	1-oleoyl-GPG (18:1) levels	Weighted mode	25	0.0476249530485955	0.1076239127822	0.662080686824016	1.04877724084775	0.849321132708287	1.29507398151367
GCST90199970	Octadecenedioylcarnitine (C18:1-DC) levels	Inverse variance weighted	17	0.0367902139870736	0.0780771129384345	0.637495372904513	1.0374753501896	0.890260709284049	1.20903359097656
GCST90199970	Octadecenedioylcarnitine (C18:1-DC) levels	MR Egger	17	0.0748049565105025	0.12259856257993	0.550887503223385	1.07767393709965	0.847479841249965	1.37039379366348
GCST90199970	Octadecenedioylcarnitine (C18:1-DC) levels	Weighted median	17	0.0236690952437613	0.0962477527564739	0.805745384863431	1.02395143142533	0.847913629689332	1.23653695046998
GCST90199970	Octadecenedioylcarnitine (C18:1-DC) levels	Weighted mode	17	0.0239466024938579	0.0986543082224208	0.811296905790474	1.02423562480233	0.8441577944417	1.24272810370487
GCST90199971	3-methylglutarylcarnitine (2) levels	Inverse variance weighted	30	-0.158181	0.0806416843830071	0.0498172646438347	0.853695199233293	0.728885400818186	0.999876650535031
GCST90199971	3-methylglutarylcarnitine (2) levels	MR Egger	30	-0.0910848	0.153349680307717	0.557302473342266	0.912940321672013	0.675940557824592	1.23303746355591
GCST90199971	3-methylglutarylcarnitine (2) levels	Weighted median	30	-0.120094	0.110869290407905	0.278719868173834	0.886837457398681	0.713625208521958	1.10209205960408
GCST90199971	3-methylglutarylcarnitine (2) levels	Weighted mode	30	-0.113394	0.113285852226845	0.325126584506817	0.892798513090959	0.715027251401774	1.1147675608374
GCST90199972	Sphingomyelin (d18:1/24:1, d18:2/24:0) levels	Inverse variance weighted	19	0.0144316651218078	0.176466417586689	0.93482057223328	1.0145363043678	0.717887423974996	1.43376785622047
GCST90199972	Sphingomyelin (d18:1/24:1, d18:2/24:0) levels	MR Egger	19	0.0850769889735956	0.398402421655639	0.833441697595548	1.08880088913456	0.498679458450722	2.37725327580814
GCST90199972	Sphingomyelin (d18:1/24:1, d18:2/24:0) levels	Weighted median	19	0.008320498785905	0.23987098574336	0.972329015023664	1.00835521034162	0.630131574322664	1.61359987605136
GCST90199972	Sphingomyelin (d18:1/24:1, d18:2/24:0) levels	Weighted mode	19	0.36278167773611	0.407251254590826	0.384786069359658	1.43732202558545	0.646985897636599	3.19310608280592
GCST90199973	Methyl glucopyranoside (alpha + beta) levels	Inverse variance weighted	27	-0.0135115	0.0539641540040365	0.802294764918551	0.98657941375933	0.88755818600038	1.09664803390511
GCST90199973	Methyl glucopyranoside (alpha + beta) levels	MR Egger	27	-0.00479813	0.0680423955887164	0.944343447810881	0.995213364979628	0.87095826192169	1.13719529986286
GCST90199973	Methyl glucopyranoside (alpha + beta) levels	Weighted median	27	-0.00895611	0.0702913194840867	0.898612657593498	0.991083881288577	0.863529609964701	1.13747953563536
GCST90199973	Methyl glucopyranoside (alpha + beta) levels	Weighted mode	27	-0.0153502	0.054418387865641	0.780116653270803	0.98476696556846	0.885139261084298	1.09560836256088
GCST90199974	9-hydroxystearate levels	Inverse variance weighted	25	0.0685132769578195	0.128891934465892	0.595033568352832	1.07091484334779	0.831840207753233	1.37870060982054
GCST90199974	9-hydroxystearate levels	MR Egger	25	-0.0371045	0.335690138700272	0.912946407187779	0.963575470876556	0.499045933617557	1.86050546759191
GCST90199974	9-hydroxystearate levels	Weighted median	25	0.125999603725267	0.17890473179011	0.481256403086799	1.13428171879575	0.798792816309776	1.61067424659374
GCST90199974	9-hydroxystearate levels	Weighted mode	25	0.194597040303236	0.304384015939339	0.528673983329299	1.21482136379887	0.668983668515175	2.20601939239818
GCST90199975	Sphingomyelin (d18:2/14:0, d18:1/14:1) levels	Inverse variance weighted	23	-0.130429	0.149712588567604	0.383647280031785	0.877718834315954	0.654511813270329	1.17704575607831
GCST90199975	Sphingomyelin (d18:2/14:0, d18:1/14:1) levels	MR Egger	23	-0.120275	0.275317804616007	0.666673137651993	0.886676670015944	0.516904169212032	1.52096958000752
GCST90199975	Sphingomyelin (d18:2/14:0, d18:1/14:1) levels	Weighted median	23	-0.12767	0.22753077817725	0.574721689349962	0.880143705880256	0.563476072928318	1.3747752215544
GCST90199975	Sphingomyelin (d18:2/14:0, d18:1/14:1) levels	Weighted mode	23	0.200271482202107	0.324046964282793	0.54289977237508	1.22173439228496	0.647354922911756	2.30574430264334
GCST90199976	1-dihomo-linolenylglycerol (20:3) levels	Inverse variance weighted	24	0.0488681706394501	0.137053499908541	0.721419179897258	1.05008190998823	0.802714083224786	1.37367967091684
GCST90199976	1-dihomo-linolenylglycerol (20:3) levels	MR Egger	24	-0.0498337	0.34796716391008	0.887424943473502	0.951387613874756	0.481018592790483	1.8817118618709
GCST90199976	1-dihomo-linolenylglycerol (20:3) levels	Weighted median	24	0.0750261361534862	0.175659525706981	0.669298396456154	1.07791232299839	0.763939612452414	1.52092515839289
GCST90199976	1-dihomo-linolenylglycerol (20:3) levels	Weighted mode	24	0.0140361302317924	0.297220444534091	0.962741853110162	1.01413509921278	0.566365334859002	1.81591269125141
GCST90199977	4-hydroxychlorothalonil levels	Inverse variance weighted	23	0.00238160721742248	0.106059452628257	0.982084690281645	1.00238444549667	0.814244230971113	1.23399655576965
GCST90199977	4-hydroxychlorothalonil levels	MR Egger	23	0.303074428435049	0.182013100654394	0.110737935428952	1.35401523792723	0.94774362710224	1.93444430762851
GCST90199977	4-hydroxychlorothalonil levels	Weighted median	23	0.197430898169369	0.15268211405594	0.195981783147232	1.21826887745128	0.903186651494863	1.64326947847375
GCST90199977	4-hydroxychlorothalonil levels	Weighted mode	23	0.300840408399087	0.158913231339529	0.0715719693103285	1.35099371708242	0.989426768739535	1.84468834001866
GCST90199978	Vanillactate levels	Inverse variance weighted	23	-0.102061	0.137188948290355	0.456910778193343	0.902974650117294	0.690077659607653	1.18155284032529
GCST90199978	Vanillactate levels	MR Egger	23	0.0309115918428528	0.309788892454875	0.921463237020604	1.03139431618493	0.561988081072887	1.8928768621351
GCST90199978	Vanillactate levels	Weighted median	23	0.0436206188414085	0.193962893473649	0.822063630679559	1.04458598346462	0.714232562159323	1.52773751108723
GCST90199978	Vanillactate levels	Weighted mode	23	0.0458959900771512	0.292412993249358	0.876711013688004	1.0469655104917	0.590235613613612	1.85711731870641
GCST90199979	Carnitine C14:1 levels	Inverse variance weighted	34	-0.0582998	0.110397907232228	0.597438193340315	0.9433670642282	0.759815438938469	1.17125998270562
GCST90199979	Carnitine C14:1 levels	MR Egger	34	0.0406201107521603	0.213878921379195	0.850570633613187	1.04145639230111	0.684831418662349	1.58379330665552
GCST90199979	Carnitine C14:1 levels	Weighted median	34	-0.0118544	0.159742995289437	0.940844026897457	0.988215606807047	0.72256301103288	1.35153622677287
GCST90199979	Carnitine C14:1 levels	Weighted mode	34	0.0168839330977724	0.215324252377882	0.937974135309121	1.01702727226955	0.666875703795734	1.55103037440521
GCST90199980	N-formylphenylalanine levels	Inverse variance weighted	32	0.020493983721762	0.113511068551942	0.856723845741598	1.02070542737687	0.817104969577627	1.27503761238307
GCST90199980	N-formylphenylalanine levels	MR Egger	32	-0.112131	0.271112551966777	0.682111134918504	0.893926856287962	0.525443860377087	1.52081941507395
GCST90199980	N-formylphenylalanine levels	Weighted median	32	0.00726524854207573	0.154335994521106	0.962454063777012	1.00729170449114	0.744357907971582	1.36310310815614
GCST90199980	N-formylphenylalanine levels	Weighted mode	32	-0.00288342	0.260807942626579	0.991249820395941	0.997120728340246	0.5980583274272	1.66246284231668
GCST90199981	2-acetamidophenol sulfate levels	Inverse variance weighted	24	-0.0369665	0.106036365805932	0.727374047677177	0.963708440841776	0.782862852833019	1.18633034584383
GCST90199981	2-acetamidophenol sulfate levels	MR Egger	24	-0.135035	0.183548263815713	0.469690951481528	0.873685661588236	0.609699406175812	1.25197208252613
GCST90199981	2-acetamidophenol sulfate levels	Weighted median	24	-0.217344	0.149155266726488	0.145070148044194	0.804652953736854	0.600682643896503	1.07788427472694
GCST90199981	2-acetamidophenol sulfate levels	Weighted mode	24	-0.221496	0.176033957773966	0.22092239750525	0.801319040845699	0.567495383038726	1.13148445681373
GCST90199982	4-vinylguaiacol sulfate levels	Inverse variance weighted	21	0.0642455685479065	0.136015376219023	0.636683778603916	1.06635422967121	0.816813430989944	1.39213105465166
GCST90199982	4-vinylguaiacol sulfate levels	MR Egger	21	0.00518289494067274	0.313901604131459	0.98699871167827	1.00519634937492	0.543315960360654	1.85972762538753
GCST90199982	4-vinylguaiacol sulfate levels	Weighted median	21	0.118319088207129	0.200359099273044	0.554831935953702	1.12560322078416	0.760039596525097	1.66699553080173
GCST90199982	4-vinylguaiacol sulfate levels	Weighted mode	21	0.232134955938725	0.363904157779628	0.530774337873034	1.26128993591015	0.618092477155355	2.5738095207853
GCST90199983	5alpha-androstan-3alpha,17beta-diol monosulfate (2) levels	Inverse variance weighted (multiplicative random effects)	35	-0.0912377	0.144761981534395	0.528524532990391	0.912800733602705	0.687309100116039	1.21227142071153
GCST90199983	5alpha-androstan-3alpha,17beta-diol monosulfate (2) levels	MR Egger	35	0.102580536294428	0.293831689180769	0.729222182052288	1.10802653466775	0.622924737234364	1.97090070138909
GCST90199983	5alpha-androstan-3alpha,17beta-diol monosulfate (2) levels	Weighted median	35	0.132957117257746	0.189945108633193	0.483941964310314	1.14220101656887	0.787150909834297	1.6573990399447
GCST90199983	5alpha-androstan-3alpha,17beta-diol monosulfate (2) levels	Weighted mode	35	0.293539944351885	0.246465885936573	0.24190357343197	1.34116675037685	0.827345255128664	2.1741
GCST90199984	Vanillic alcohol sulfate levels	Inverse variance weighted	26	-0.00672689	0.11351653620835	0.952745693503377	0.99329568088967	0.795154133119339	1.24081139565176
GCST90199984	Vanillic alcohol sulfate levels	MR Egger	26	-0.0556036	0.237112542165853	0.816583592230454	0.945914022978889	0.594315960202369	1.50551793790535
GCST90199984	Vanillic alcohol sulfate levels	Weighted median	26	-0.0334429	0.161785005351181	0.836234588694875	0.967110090324345	0.704306566936666	1.32797558721509
GCST90199984	Vanillic alcohol sulfate levels	Weighted mode	26	-0.147977	0.248531184727987	0.556925062176775	0.862451293015632	0.529883702582326	1.40374619789098
GCST90199985	Methyl-4-hydroxybenzoate sulfate levels	Inverse variance weighted	21	0.101985489536752	0.131366812455976	0.437547459738336	1.10736740319735	0.85599267264006	1.43256198897355
GCST90199985	Methyl-4-hydroxybenzoate sulfate levels	MR Egger	21	0.302196598801515	0.269055607382233	0.275355376106227	1.35282716476632	0.798394540812734	2.2922768683597
GCST90199985	Methyl-4-hydroxybenzoate sulfate levels	Weighted median	21	0.0787404987108523	0.184744156804659	0.669952103656113	1.08192352508878	0.75325003942921	1.55401055807119
GCST90199985	Methyl-4-hydroxybenzoate sulfate levels	Weighted mode	21	-0.0457789	0.254197374218987	0.858892566778205	0.955253130159898	0.580418566502996	1.57215601867824
GCST90199986	Eugenol sulfate levels	Inverse variance weighted	23	0.0264654684069624	0.112646837994035	0.814253784966685	1.02681878896093	0.823392454055255	1.28050338592541
GCST90199986	Eugenol sulfate levels	MR Egger	23	-0.157333	0.220087757944523	0.482565863605697	0.854419832302053	0.555045823015043	1.31526663125845
GCST90199986	Eugenol sulfate levels	Weighted median	23	-0.0681035	0.144633553505092	0.637734039875801	0.934163776350949	0.703571852718344	1.24033097355248
GCST90199986	Eugenol sulfate levels	Weighted mode	23	-0.102948	0.192788934340033	0.598700465176072	0.902173721067767	0.618279602042188	1.31642289394132
GCST90199987	2-methoxyresorcinol sulfate levels	Inverse variance weighted	26	0.0534138879575048	0.128585857909094	0.677852962640916	1.05486615117758	0.819865978000774	1.35722499378934
GCST90199987	2-methoxyresorcinol sulfate levels	MR Egger	26	-0.22932	0.290849295074216	0.438152588669846	0.795073922493278	0.449605475115968	1.40599387066138
GCST90199987	2-methoxyresorcinol sulfate levels	Weighted median	26	-0.0427593	0.153856183235124	0.781075863783166	0.958141995767518	0.708703942567068	1.29537318605573
GCST90199987	2-methoxyresorcinol sulfate levels	Weighted mode	26	-0.0991188	0.239993231927128	0.683122784948307	0.905635148224971	0.565805163139227	1.44957146935516
GCST90199988	Tyramine O-sulfate levels	Inverse variance weighted	21	-0.0384774	0.132356965659629	0.771273784862535	0.962253471693729	0.742377777244983	1.24725142935021
GCST90199988	Tyramine O-sulfate levels	MR Egger	21	0.211233814776027	0.261696057118834	0.42955655862878	1.23520112957567	0.739566957105517	2.06299350700618
GCST90199988	Tyramine O-sulfate levels	Weighted median	21	-0.0078879	0.183908834609178	0.965788985828991	0.992143123877988	0.691875522838863	1.42272409669799
GCST90199988	Tyramine O-sulfate levels	Weighted mode	21	-0.0205601	0.239787069683783	0.932523003485639	0.979649768868994	0.612293946844611	1.56740675714802
GCST90199989	4-methylguaiacol sulfate levels	Inverse variance weighted	14	-0.178902	0.151761395898268	0.238462400993728	0.836187665835941	0.621043254568436	1.12586330718952
GCST90199989	4-methylguaiacol sulfate levels	MR Egger	14	-0.284941	0.342354388147737	0.421496120929765	0.752058829324826	0.384444698135581	1.47119334850591
GCST90199989	4-methylguaiacol sulfate levels	Weighted median	14	-0.269189	0.20272136965609	0.184218714563907	0.763998798642041	0.513490912574719	1.13671761278063
GCST90199989	4-methylguaiacol sulfate levels	Weighted mode	14	-0.321037	0.258774655411184	0.236675497130576	0.725396406268495	0.436819448368598	1.20461657142891
GCST90199990	3-hydroxypyridine sulfate levels	Inverse variance weighted	23	0.0366018980479492	0.140829632004459	0.794939395718712	1.0372799954395	0.787080947021288	1.36701287588132
GCST90199990	3-hydroxypyridine sulfate levels	MR Egger	23	-0.0911859	0.309290612863188	0.771024142797077	0.912847979067675	0.497880335741131	1.67367813723256
GCST90199990	3-hydroxypyridine sulfate levels	Weighted median	23	-0.0687169	0.200225738325221	0.731450056708443	0.933590916865244	0.630552175562272	1.38226785004124
GCST90199990	3-hydroxypyridine sulfate levels	Weighted mode	23	-0.318578	0.30285603199668	0.304256692566322	0.727182045847663	0.401649183766398	1.31655621167836
GCST90199991	Arabonate/xylonate levels	Inverse variance weighted	25	0.125681533365483	0.136083516908158	0.355714527408016	1.13392099477221	0.868452697155961	1.48054
GCST90199991	Arabonate/xylonate levels	MR Egger	25	-0.0719647	0.308235832379728	0.817459621478785	0.930563712410669	0.508593113827413	1.70263575992769
GCST90199991	Arabonate/xylonate levels	Weighted median	25	0.021798892301285	0.190505958343317	0.908899865032041	1.02204	0.703566565769626	1.48466709794327
GCST90199991	Arabonate/xylonate levels	Weighted mode	25	-0.0369382	0.270117007592024	0.892370076779551	0.96373572740483	0.567583446280681	1.6363876683909
GCST90199992	Octadecanedioylcarnitine (C18-DC) levels	Inverse variance weighted	27	-0.0066668	0.0770014703634261	0.931005235766334	0.993355374091288	0.854200204109405	1.15517989165648
GCST90199992	Octadecanedioylcarnitine (C18-DC) levels	MR Egger	27	0.129990666589423	0.124151787426831	0.305103614688396	1.13881775422135	0.89284093634337	1.45256094847222
GCST90199992	Octadecanedioylcarnitine (C18-DC) levels	Weighted median	27	0.0254707308015115	0.0992845710092481	0.797531822134465	1.02579788154924	0.844401633604298	1.24616207727995
GCST90199992	Octadecanedioylcarnitine (C18-DC) levels	Weighted mode	27	0.00500604411073713	0.0950743369281106	0.958410069006167	1.00501859528473	0.834151985623112	1.21088529941407
GCST90199993	Phenylacetylcarnitine levels	Inverse variance weighted	26	0.0598828213164405	0.135097754147832	0.657580945856144	1.06171212922635	0.814721634525362	1.38358010586407
GCST90199993	Phenylacetylcarnitine levels	MR Egger	26	-0.13283	0.329265540609132	0.690216596383063	0.875614143637147	0.45923637650924	1.66951088318673
GCST90199993	Phenylacetylcarnitine levels	Weighted median	26	0.190271457411928	0.169365644728287	0.261252380177489	1.20957790198171	0.867894421223058	1.6857795892969
GCST90199993	Phenylacetylcarnitine levels	Weighted mode	26	0.209679245204664	0.253714164264219	0.416373326840577	1.23328241525897	0.750061169268249	2.02781530107852
GCST90199994	Ethylparaben sulfate levels	Inverse variance weighted	16	0.0443509376778562	0.209696869203404	0.832496946762336	1.04534914292558	0.693048756920271	1.57673586411316
GCST90199994	Ethylparaben sulfate levels	MR Egger	16	0.482543023218786	0.485550219363079	0.337184214253299	1.62018934690333	0.625542874704471	4.19638
GCST90199994	Ethylparaben sulfate levels	Weighted median	16	-0.044736	0.230615467187824	0.846187499848916	0.95624991868789	0.608509779886181	1.50271028866888
GCST90199994	Ethylparaben sulfate levels	Weighted mode	16	-0.1123	0.326580734213856	0.735720642570929	0.893776374247172	0.47123521495104	1.69519633044703
GCST90199995	Sphingomyelin (d18:1/20:2, d18:2/20:1, d16:1/22:2) levels	Inverse variance weighted	26	0.0794886553060895	0.108802514152476	0.465037335043225	1.08273327618216	0.874796253892888	1.34009644204042
GCST90199995	Sphingomyelin (d18:1/20:2, d18:2/20:1, d16:1/22:2) levels	MR Egger	26	0.311057960918259	0.209429806016568	0.150492471217548	1.36486832791518	0.90535833907355	2.05760025853657
GCST90199995	Sphingomyelin (d18:1/20:2, d18:2/20:1, d16:1/22:2) levels	Weighted median	26	0.0224774152172213	0.157702410504532	0.886660930693357	1.02273	0.750797496009685	1.39315943101962
GCST90199995	Sphingomyelin (d18:1/20:2, d18:2/20:1, d16:1/22:2) levels	Weighted mode	26	-0.163099	0.236523079502786	0.496815593433487	0.849506760416889	0.534360477849574	1.35051480397311
GCST90199996	Sphingomyelin (d18:1/20:1, d18:2/20:0) levels	Inverse variance weighted	27	-0.146007	0.102344379002838	0.153686842873732	0.864151251952905	0.707086375839992	1.05610490000554
GCST90199996	Sphingomyelin (d18:1/20:1, d18:2/20:0) levels	MR Egger	27	-0.0196463	0.198981651494056	0.92213661437121	0.980545407308211	0.663882328724824	1.44825258060416
GCST90199996	Sphingomyelin (d18:1/20:1, d18:2/20:0) levels	Weighted median	27	-0.0776357	0.150859205882788	0.606816037949796	0.925301438942961	0.688445061726469	1.2436471702808
GCST90199996	Sphingomyelin (d18:1/20:1, d18:2/20:0) levels	Weighted mode	27	-0.115944	0.172981665253697	0.508595736313228	0.890524674238185	0.634455243688965	1.24994505651182
GCST90199997	Behenoyl sphingomyelin (d18:1/22:0) levels	Inverse variance weighted	18	-0.163489	0.163848088322455	0.318372887716043	0.849176016302145	0.615924403013465	1.17076041010023
GCST90199997	Behenoyl sphingomyelin (d18:1/22:0) levels	MR Egger	18	-0.210402	0.394495530289069	0.601125346875048	0.810258095727413	0.373957290453995	1.75559669098784
GCST90199997	Behenoyl sphingomyelin (d18:1/22:0) levels	Weighted median	18	-0.157805	0.237235767246679	0.505933092611673	0.85401601466609	0.536447039481653	1.35958128133373
GCST90199997	Behenoyl sphingomyelin (d18:1/22:0) levels	Weighted mode	18	0.0322736827485524	0.337526253161373	0.924941847970694	1.03280012620637	0.53297659188347	2.00135637650125
GCST90199998	Propyl 4-hydroxybenzoate sulfate levels	Inverse variance weighted (multiplicative random effects)	25	-0.0805008	0.190407829352503	0.672455101741194	0.922654166061642	0.635273194609751	1.34003876973568
GCST90199998	Propyl 4-hydroxybenzoate sulfate levels	MR Egger	25	-0.119577	0.523372866156251	0.821297694939899	0.887296065228273	0.318100665741106	2.47498478362297
GCST90199998	Propyl 4-hydroxybenzoate sulfate levels	Weighted median	25	-0.0299007	0.187277397507434	0.87314899610558	0.970541913971399	0.672357968947833	1.40096741658215
GCST90199998	Propyl 4-hydroxybenzoate sulfate levels	Weighted mode	25	-0.125953	0.281093660273705	0.658112797908844	0.881656233112508	0.50819165371337	1.52957591433518
GCST90199999	4-methoxyphenol sulfate levels	Inverse variance weighted	20	-0.199473	0.139405467011991	0.152462726472508	0.819162001523509	0.62331197320445	1.07654980745878
GCST90199999	4-methoxyphenol sulfate levels	MR Egger	20	0.05423023779654	0.343226052341452	0.876214633133704	1.05572764258163	0.538755825412126	2.06876808145579
GCST90199999	4-methoxyphenol sulfate levels	Weighted median	20	-0.13358	0.182896272712075	0.465171649965697	0.874957752772622	0.611367901531897	1.25219375635961
GCST90199999	4-methoxyphenol sulfate levels	Weighted mode	20	-0.0683255	0.296144687403011	0.820000988955177	0.933956394533757	0.522688750213881	1.6688221174333
GCST90200000	Umbelliferone sulfate levels	Inverse variance weighted	21	0.0239924439132664	0.102678787134463	0.8152450228493	1.02428257829338	0.837563682916661	1.25262690060993
GCST90200000	Umbelliferone sulfate levels	MR Egger	21	0.0362232013237797	0.187895715201219	0.849174229263591	1.03688725527258	0.717449727166094	1.49855124259849
GCST90200000	Umbelliferone sulfate levels	Weighted median	21	0.0238330427679129	0.126544420314112	0.85061219582014	1.0241193194894	0.799160065453319	1.31240339187431
GCST90200000	Umbelliferone sulfate levels	Weighted mode	21	-0.0254242	0.161683429165219	0.876627196951015	0.974896312190852	0.710118315504555	1.33840065630194
GCST90200001	Sphingomyelin (d18:1/20:0, d16:1/22:0) levels	Inverse variance weighted	24	0.0864878066998115	0.0999067411223689	0.386662711125889	1.0903380728173	0.896435077853955	1.32618316976282
GCST90200001	Sphingomyelin (d18:1/20:0, d16:1/22:0) levels	MR Egger	24	0.170549477847887	0.227452344929096	0.461303973044686	1.18595632904906	0.759376848503312	1.85216657208293
GCST90200001	Sphingomyelin (d18:1/20:0, d16:1/22:0) levels	Weighted median	24	0.0703776473718568	0.14230007366479	0.620902194903685	1.07291328763903	0.811776277574863	1.41805440069198
GCST90200001	Sphingomyelin (d18:1/20:0, d16:1/22:0) levels	Weighted mode	24	0.137019891911647	0.16883567902892	0.425365050123907	1.1468509613515	0.823741889546019	1.59669812139543
GCST90200002	6-hydroxyindole sulfate levels	Inverse variance weighted	16	0.00373601972170141	0.166048991636591	0.982049508755513	1.00374300734264	0.724901131417038	1.38984474037139
GCST90200002	6-hydroxyindole sulfate levels	MR Egger	16	-0.638341	0.338164093028348	0.0799757812286126	0.528168112989329	0.272220665198341	1.02476259609261
GCST90200002	6-hydroxyindole sulfate levels	Weighted median	16	0.110336144331638	0.227039337425297	0.626982697956402	1.11665336407767	0.715580657826427	1.74252157582552
GCST90200002	6-hydroxyindole sulfate levels	Weighted mode	16	0.377683253422001	0.440098195754591	0.404298094840334	1.45890076785762	0.615753098292151	3.45656636784916
GCST90200003	P-cresol glucuronide levels	Inverse variance weighted	22	-0.00695401	0.145677250607621	0.961926835719516	0.993070109207225	0.746409109315281	1.32124357740694
GCST90200003	P-cresol glucuronide levels	MR Egger	22	0.0826473111437347	0.324437631124731	0.801524779381745	1.08615866492971	0.575077510810142	2.0514463237137
GCST90200003	P-cresol glucuronide levels	Weighted median	22	0.0370788609140015	0.191381858585537	0.846377261795625	1.03777485748505	0.713174190528912	1.51011726045413
GCST90200003	P-cresol glucuronide levels	Weighted mode	22	0.126998831841489	0.384234003590543	0.744278477366344	1.13541569143521	0.534673063471802	2.41113472967258
GCST90200004	N-carbamoylalanine levels	Inverse variance weighted (multiplicative random effects)	23	-0.0987355	0.161142429668777	0.540060032809513	0.905982266975886	0.660621177768138	1.2424728357147
GCST90200004	N-carbamoylalanine levels	MR Egger	23	-0.0370628	0.300897527145051	0.903140395331281	0.963615597642879	0.534287083606267	1.73793274910034
GCST90200004	N-carbamoylalanine levels	Weighted median	23	-0.128104	0.185718155213496	0.490333344968754	0.879761497590073	0.61133388164189	1.2660516877671
GCST90200004	N-carbamoylalanine levels	Weighted mode	23	-0.145734	0.204553554863438	0.48367451274332	0.864387475008088	0.578880558606915	1.29070789447295
GCST90200005	Citraconate/glutaconate levels	Inverse variance weighted	25	0.0529352267582909	0.142890926568259	0.711040535771504	1.05436134850501	0.796816401018928	1.39514931143453
GCST90200005	Citraconate/glutaconate levels	MR Egger	25	-0.0822187	0.293715729831486	0.782036259661783	0.921070469622482	0.517937053795662	1.6379805302466
GCST90200005	Citraconate/glutaconate levels	Weighted median	25	-0.0453973	0.179294039816533	0.80011325655166	0.955617695510452	0.672459317307421	1.35800807047964
GCST90200005	Citraconate/glutaconate levels	Weighted mode	25	-0.0278763	0.303440664874611	0.927565958544845	0.972508671498589	0.536536873268199	1.76273647397052
GCST90200006	1,2,3-benzenetriol sulfate (2) levels	Inverse variance weighted	23	0.0453301526257247	0.0993452423525102	0.64818209089003	1.04637326576844	0.861236163500387	1.27130868130854
GCST90200006	1,2,3-benzenetriol sulfate (2) levels	MR Egger	23	-0.148115	0.133245507512078	0.278878740308201	0.862332345060369	0.664131088710833	1.11968417979163
GCST90200006	1,2,3-benzenetriol sulfate (2) levels	Weighted median	23	-0.102935	0.127631442138304	0.419954732030772	0.902185856668145	0.702512308300932	1.15861218423432
GCST90200006	1,2,3-benzenetriol sulfate (2) levels	Weighted mode	23	-0.0514295	0.131511308214783	0.699510550552211	0.949870598077788	0.7340400555108	1.22916201414213
GCST90200007	3-methoxycatechol sulfate (2) levels	Inverse variance weighted	22	-0.110335	0.126189702456412	0.381922293542277	0.895533889168757	0.699305883313638	1.14682425214208
GCST90200007	3-methoxycatechol sulfate (2) levels	MR Egger	22	-0.00230592	0.249206671759378	0.992708936858616	0.997696741042713	0.612166489263219	1.62602626008698
GCST90200007	3-methoxycatechol sulfate (2) levels	Weighted median	22	-0.0300495	0.185220676470141	0.871119819203907	0.970397491009656	0.674973375386827	1.39512360768032
GCST90200007	3-methoxycatechol sulfate (2) levels	Weighted mode	22	-0.00915183	0.279665971704258	0.974203613867144	0.990889922419033	0.572755054546806	1.71428052979558
GCST90200008	C-glycosyltryptophan levels	Inverse variance weighted	32	0.0770868578219913	0.140171478396741	0.582355854399315	1.0801358905692	0.820657656674426	1.42165680488933
GCST90200008	C-glycosyltryptophan levels	MR Egger	32	-0.134007	0.347855851069571	0.702779040600232	0.874583676322168	0.442283246731938	1.72942704147415
GCST90200008	C-glycosyltryptophan levels	Weighted median	32	0.128321904239925	0.166632258367608	0.441246264023695	1.13691892281999	0.820142377941092	1.57604907615078
GCST90200008	C-glycosyltryptophan levels	Weighted mode	32	0.188558888367807	0.350731013263776	0.594680346078812	1.2075081890793	0.60721406004365	2.40125537703913
GCST90200009	3-methoxycatechol sulfate (1) levels	Inverse variance weighted	22	0.0221876653486948	0.10837154393235	0.837777606837421	1.02243564220866	0.826776759322438	1.26439771156043
GCST90200009	3-methoxycatechol sulfate (1) levels	MR Egger	22	0.0540040964140131	0.173182948627053	0.758395210578009	1.05548892586585	0.751687587959688	1.48207432245801
GCST90200009	3-methoxycatechol sulfate (1) levels	Weighted median	22	-0.0316496	0.165040484399951	0.847923617360101	0.968846053559422	0.701083067361253	1.33887511936441
GCST90200009	3-methoxycatechol sulfate (1) levels	Weighted mode	22	-0.0611837	0.152246805039773	0.691839049411712	0.940650417499295	0.697964213660287	1.26772002149133
GCST90200010	Sphingomyelin (d18:1/22:1, d18:2/22:0, d16:1/24:1) levels	Inverse variance weighted	22	-0.0132788	0.12439625914989	0.914990300215613	0.986808942175212	0.773294360232481	1.25927711158297
GCST90200010	Sphingomyelin (d18:1/22:1, d18:2/22:0, d16:1/24:1) levels	MR Egger	22	0.0128537276702833	0.270158045642756	0.962524036165913	1.01293669191331	0.596511927527247	1.72006743616608
GCST90200010	Sphingomyelin (d18:1/22:1, d18:2/22:0, d16:1/24:1) levels	Weighted median	22	-0.150526	0.183935609537699	0.413150487211611	0.860255430449547	0.599871558182978	1.23366309924666
GCST90200010	Sphingomyelin (d18:1/22:1, d18:2/22:0, d16:1/24:1) levels	Weighted mode	22	-0.177426	0.268198699126726	0.515456158500093	0.837423200604098	0.495050663796315	1.41657747013657
GCST90200011	Arabitol/xylitol levels	Inverse variance weighted	24	0.161067883008651	0.149421708795709	0.281059797694513	1.17476471267037	0.876517449877455	1.57449475800903
GCST90200011	Arabitol/xylitol levels	MR Egger	24	-0.308081	0.354147556347731	0.393735908025577	0.734856003562487	0.367067353616776	1.47115601714778
GCST90200011	Arabitol/xylitol levels	Weighted median	24	0.0541783612918151	0.204113686035096	0.790676470984399	1.05567287654214	0.707594235460686	1.57498
GCST90200011	Arabitol/xylitol levels	Weighted mode	24	0.0469831499913052	0.321226105085459	0.884989011685663	1.04810434836348	0.558433343929363	1.96715102527508
GCST90200012	3-hydroxyhexanoate levels	Inverse variance weighted	17	0.0195154049937534	0.159625636097793	0.902695219566744	1.01970707532079	0.745760450886472	1.39428487823843
GCST90200012	3-hydroxyhexanoate levels	MR Egger	17	0.110997760764537	0.395323709654523	0.782717262199177	1.11739240474696	0.514872124980814	2.42500171519815
GCST90200012	3-hydroxyhexanoate levels	Weighted median	17	-0.0306641	0.219561511980116	0.888928164323929	0.969801283630671	0.630649742227946	1.49134212979945
GCST90200012	3-hydroxyhexanoate levels	Weighted mode	17	-0.266143	0.383390233539341	0.497523959389071	0.766329616362765	0.361465834953962	1.62466552610566
GCST90200013	Sphingomyelin (d18:1/22:2, d18:2/22:1, d16:1/24:2) levels	Inverse variance weighted	19	0.0304637893152683	0.13395647776443	0.820100611027766	1.03093255859903	0.792874042148162	1.34046756972898
GCST90200013	Sphingomyelin (d18:1/22:2, d18:2/22:1, d16:1/24:2) levels	MR Egger	19	-0.231516	0.296720602006557	0.445972498703594	0.793329861255428	0.443486216117368	1.41914730579359
GCST90200013	Sphingomyelin (d18:1/22:2, d18:2/22:1, d16:1/24:2) levels	Weighted median	19	-0.0992523	0.190797798856499	0.602926810193074	0.905514221274065	0.622995500767499	1.31615076500461
GCST90200013	Sphingomyelin (d18:1/22:2, d18:2/22:1, d16:1/24:2) levels	Weighted mode	19	-0.138632	0.25316267927414	0.590692591106029	0.870548351437066	0.530025146014338	1.42984618350408
GCST90200014	3beta-hydroxy-5-cholestenoate levels	Inverse variance weighted	27	-0.0519548	0.119094848177214	0.66265715890873	0.949371747762984	0.751727991628406	1.19897985107368
GCST90200014	3beta-hydroxy-5-cholestenoate levels	MR Egger	27	0.121666362411624	0.203106385709706	0.554544330466827	1.1293772362181	0.758492662772322	1.68161539892245
GCST90200014	3beta-hydroxy-5-cholestenoate levels	Weighted median	27	-0.00515741	0.14159994041782	0.970945564822988	0.994855868949609	0.753750934709897	1.31308387745404
GCST90200014	3beta-hydroxy-5-cholestenoate levels	Weighted mode	27	0.0226262652327316	0.145120025509973	0.877304946187955	1.02288418072005	0.769658026074606	1.35942459081939
GCST90200015	N-acetylkynurenine (2) levels	Inverse variance weighted	16	0.0466691125243502	0.0979351613570955	0.633696330124476	1.04777525600519	0.864776831385741	1.26949861195696
GCST90200015	N-acetylkynurenine (2) levels	MR Egger	16	0.103424061239357	0.156875124066257	0.520415949368114	1.10896157699971	0.81542063531695	1.50817348249184
GCST90200015	N-acetylkynurenine (2) levels	Weighted median	16	0.0774836159797246	0.099858472671649	0.437787767904646	1.08056452832239	0.888483688116684	1.3141712284483
GCST90200015	N-acetylkynurenine (2) levels	Weighted mode	16	0.0868485558896874	0.0856948316805745	0.326908423699571	1.09073148235057	0.922089199720618	1.29021700606747
GCST90200016	Dopamine 4-sulfate levels	Inverse variance weighted	23	-0.0291589	0.100298881289676	0.771265610589667	0.971262144994602	0.797921800889157	1.18225890462988
GCST90200016	Dopamine 4-sulfate levels	MR Egger	23	0.0154366360285583	0.161694919806626	0.92484851902953	1.01555639633305	0.739718621143256	1.39425284784501
GCST90200016	Dopamine 4-sulfate levels	Weighted median	23	-0.151127	0.145549584060151	0.299122237100056	0.859738772605401	0.646356626952622	1.14356490875001
GCST90200016	Dopamine 4-sulfate levels	Weighted mode	23	-0.106551	0.174883050426817	0.548586474703429	0.898929211412368	0.638060758173913	1.2664526328858
GCST90200017	Sphingomyelin (d17:1/16:0, d18:1/15:0, d16:1/17:0) levels	Inverse variance weighted	30	-0.0922933	0.105960704896437	0.383746124928727	0.911837639208911	0.740835768253094	1.12231066034872
GCST90200017	Sphingomyelin (d17:1/16:0, d18:1/15:0, d16:1/17:0) levels	MR Egger	30	0.00270419721736166	0.210972347400602	0.989864066208762	1.00270785685671	0.663118478811791	1.51620423548404
GCST90200017	Sphingomyelin (d17:1/16:0, d18:1/15:0, d16:1/17:0) levels	Weighted median	30	-0.110811	0.166914688144952	0.50676767425768	0.895107748953738	0.645349036412962	1.24152642528209
GCST90200017	Sphingomyelin (d17:1/16:0, d18:1/15:0, d16:1/17:0) levels	Weighted mode	30	-0.103232	0.19071964186845	0.592451443694394	0.901917696913707	0.620616148666659	1.31072247113416
GCST90200018	Adipoylcarnitine (C6-DC) levels	Inverse variance weighted	23	-0.0698811	0.119011313440287	0.557082639910583	0.932504692325508	0.738493284979541	1.17748531895342
GCST90200018	Adipoylcarnitine (C6-DC) levels	MR Egger	23	0.0492645102410412	0.265011124764443	0.85431023295938	1.05049818152107	0.624903966721461	1.76594563028428
GCST90200018	Adipoylcarnitine (C6-DC) levels	Weighted median	23	-0.0295592	0.159069769595349	0.852581519390368	0.970873364137997	0.710820042792096	1.32606712310774
GCST90200018	Adipoylcarnitine (C6-DC) levels	Weighted mode	23	-0.0141967	0.187213765873429	0.940238345608276	0.985903554879599	0.68308517173014	1.42296430921243
GCST90200019	Dopamine 3-o-sulfate levels	Inverse variance weighted	25	-0.0389838	0.0950739311812362	0.681779195555106	0.961766309813376	0.798253802276196	1.15877235041593
GCST90200019	Dopamine 3-o-sulfate levels	MR Egger	25	0.0198585806029073	0.146363069879858	0.893254561172727	1.02005707396959	0.765663089939397	1.35897426404315
GCST90200019	Dopamine 3-o-sulfate levels	Weighted median	25	0.055175713568497	0.142619506924208	0.698849830552201	1.0567262795086	0.799028615269516	1.39753496741469
GCST90200019	Dopamine 3-o-sulfate levels	Weighted mode	25	0.0762471590433034	0.155960227084201	0.629358549532009	1.0792292824732	0.794982731424982	1.46511
GCST90200020	Lignoceroyl sphingomyelin (d18:1/24:0) levels	Inverse variance weighted	25	-0.154011	0.136479659374995	0.25913	0.857262944907734	0.656054955693863	1.12018017748929
GCST90200020	Lignoceroyl sphingomyelin (d18:1/24:0) levels	MR Egger	25	-0.463628	0.340613016463628	0.18665221967348	0.628997752343387	0.322636457586885	1.22626616784772
GCST90200020	Lignoceroyl sphingomyelin (d18:1/24:0) levels	Weighted median	25	-0.16776	0.182810592409009	0.35879214359495	0.845557059423489	0.590923691192657	1.20991382034097
GCST90200020	Lignoceroyl sphingomyelin (d18:1/24:0) levels	Weighted mode	25	-0.16885	0.284854146919429	0.558886274322198	0.844635465558324	0.483277491192741	1.47618931706961
GCST90200021	N-acetylglucosamine/n-acetylgalactosamine levels	Inverse variance weighted (multiplicative random effects)	17	0.0461987136856471	0.158191397232682	0.770253633658763	1.04728249964664	0.768083809457636	1.4279699956709
GCST90200021	N-acetylglucosamine/n-acetylgalactosamine levels	MR Egger	17	-0.292097	0.284959205394031	0.32158850360724	0.746696372684156	0.427151434399662	1.30528760546781
GCST90200021	N-acetylglucosamine/n-acetylgalactosamine levels	Weighted median	17	0.0960086651566304	0.150854968604396	0.524496030554737	1.10076860228501	0.819003375778424	1.47947072211373
GCST90200021	N-acetylglucosamine/n-acetylgalactosamine levels	Weighted mode	17	0.0931395944813485	0.140977328075517	0.518223512600682	1.09761494556322	0.832621627627565	1.44694604217349
GCST90200022	Glycochenodeoxycholate 3-sulfate levels	Inverse variance weighted (multiplicative random effects)	29	-0.0989101	0.108488908553032	0.361923189222748	0.905824179759591	0.732312228270133	1.12044755360068
GCST90200022	Glycochenodeoxycholate 3-sulfate levels	MR Egger	29	0.000457784709005635	0.200859155960552	0.998198272974003	1.00045788950842	0.674876099689469	1.48311073564494
GCST90200022	Glycochenodeoxycholate 3-sulfate levels	Weighted median	29	-0.111479	0.138848556169153	0.422044045585112	0.89451040750478	0.681389004036863	1.17429084472147
GCST90200022	Glycochenodeoxycholate 3-sulfate levels	Weighted mode	29	-0.144955	0.147073832031226	0.332774755345859	0.865061593906984	0.648418291999999	1.15408767841005
GCST90200023	Trans 3,4-methyleneheptanoate levels	Inverse variance weighted (multiplicative random effects)	16	0.108787719465717	0.226913767694615	0.631637608311028	1.11492564820642	0.714649357823863	1.73939735258936
GCST90200023	Trans 3,4-methyleneheptanoate levels	MR Egger	16	-0.0638928	0.572350129946993	0.912699566901233	0.93810552690014	0.305532510411286	2.88035462548957
GCST90200023	Trans 3,4-methyleneheptanoate levels	Weighted median	16	0.282010839920331	0.253460274807729	0.26586171821228	1.32579309140039	0.80672591834532	2.17884077012212
GCST90200023	Trans 3,4-methyleneheptanoate levels	Weighted mode	16	-0.590446	0.476306076204708	0.234154536074719	0.554079975935566	0.217837446820381	1.40932894786405
GCST90200024	Taurodeoxycholic acid 3-sulfate levels	Inverse variance weighted	22	-0.00326584	0.075111505110156	0.965319014809156	0.996739488952235	0.860291160671619	1.15482949756354
GCST90200024	Taurodeoxycholic acid 3-sulfate levels	MR Egger	22	0.124011828393671	0.117783063897065	0.304949530421545	1.13202926100773	0.898666773404433	1.42599046243027
GCST90200024	Taurodeoxycholic acid 3-sulfate levels	Weighted median	22	-0.0394943	0.101736707670456	0.697867213639251	0.961275430752989	0.787495006207358	1.17340484255214
GCST90200024	Taurodeoxycholic acid 3-sulfate levels	Weighted mode	22	-0.0446222	0.0990698973283623	0.657029366551069	0.956358701288829	0.787572991849288	1.16131707790442
GCST90200025	Phenol glucuronide levels	Inverse variance weighted	24	0.109524125425775	0.0877056774296384	0.211749599081879	1.1157469884816	0.939526736476295	1.32501960186332
GCST90200025	Phenol glucuronide levels	MR Egger	24	0.213293022169063	0.149275713660051	0.16709214075443	1.23774728550542	0.923774415141459	1.65843339852775
GCST90200025	Phenol glucuronide levels	Weighted median	24	0.0862739131117401	0.140464655768564	0.539080720125692	1.09010488143465	0.8277560346176	1.43560252396907
GCST90200025	Phenol glucuronide levels	Weighted mode	24	0.0597637556455144	0.136519246458429	0.66563805661124	1.06158572328481	0.812358147743505	1.38727512121656
GCST90200026	Glycodeoxycholate 3-sulfate levels	Inverse variance weighted	32	-0.027873	0.0556916520164292	0.616731279404452	0.972511847277832	0.871945236499203	1.08467740117829
GCST90200026	Glycodeoxycholate 3-sulfate levels	MR Egger	32	-0.131383	0.0819107641254033	0.119197468840257	0.87688211607541	0.746822446709417	1.02959177095017
GCST90200026	Glycodeoxycholate 3-sulfate levels	Weighted median	32	-0.0757838	0.0787847872830778	0.336095366556364	0.92701661680551	0.794373145726906	1.08180873492036
GCST90200026	Glycodeoxycholate 3-sulfate levels	Weighted mode	32	-0.0748201	0.073314699922671	0.315374179119742	0.927910391272734	0.803709877476029	1.07130410905968
GCST90200027	4-hydroxyphenylacetoylcarnitine levels	Inverse variance weighted (multiplicative random effects)	27	-0.00142173	0.122761598572911	0.990759709056327	0.99857927789086	0.785029120668643	1.27022112680827
GCST90200027	4-hydroxyphenylacetoylcarnitine levels	MR Egger	27	0.0266444365190681	0.220027930190528	0.904583291787092	1.02700257322633	0.667236777933787	1.5807496233641
GCST90200027	4-hydroxyphenylacetoylcarnitine levels	Weighted median	27	-0.0417145	0.142541499048107	0.769791141083058	0.959143577544708	0.725353731539593	1.26828657845685
GCST90200027	4-hydroxyphenylacetoylcarnitine levels	Weighted mode	27	-0.00260005	0.157512859837639	0.98695600829409	0.997403326420257	0.73247559498985	1.35815227477713
GCST90200028	1-stearoyl-2-oleoyl-gpc (18:0/18:1) levels	Inverse variance weighted	33	-0.110985	0.114455244897182	0.332206702783115	0.894952346971298	0.715111298810171	1.12002104383201
GCST90200028	1-stearoyl-2-oleoyl-gpc (18:0/18:1) levels	MR Egger	33	-0.112169	0.359158732117458	0.756895531602159	0.893893058952369	0.442143739725486	1.80720595826897
GCST90200028	1-stearoyl-2-oleoyl-gpc (18:0/18:1) levels	Weighted median	33	-0.037477	0.169675870763143	0.825190411373734	0.963216555223903	0.690705511358081	1.34324414240328
GCST90200028	1-stearoyl-2-oleoyl-gpc (18:0/18:1) levels	Weighted mode	33	0.0426700970799265	0.300777924202584	0.888075429883421	1.04359355349346	0.578767385462333	1.88173613829866
GCST90200029	Linoleoyl ethanolamide levels	Inverse variance weighted	23	-0.013876	0.101382536329207	0.891135372935732	0.986219833644557	0.808490972779395	1.20301845415816
GCST90200029	Linoleoyl ethanolamide levels	MR Egger	23	-0.304238	0.200163531308275	0.143438033639754	0.737685105823124	0.498297120340617	1.09207798548242
GCST90200029	Linoleoyl ethanolamide levels	Weighted median	23	-0.138447	0.143825951569104	0.335748944617018	0.870709680100326	0.656819822632156	1.1542516241094
GCST90200029	Linoleoyl ethanolamide levels	Weighted mode	23	-0.122783	0.162080118541613	0.45676038852682	0.88445532891943	0.643740037192343	1.21518188035312
GCST90200030	1,2-dilinoleoyl-GPC (18:2/18:2) levels	Inverse variance weighted	17	0.0523840382302231	0.134501187773213	0.696929	1.05378035675798	0.809581128965045	1.37163898781652
GCST90200030	1,2-dilinoleoyl-GPC (18:2/18:2) levels	MR Egger	17	0.402362215087826	0.219845206310441	0.0871604792261192	1.49535287396548	0.97186887170008	2.30080444264593
GCST90200030	1,2-dilinoleoyl-GPC (18:2/18:2) levels	Weighted median	17	0.156681332571666	0.153071707650778	0.306033096731907	1.16962283380706	0.866460103274889	1.57886
GCST90200030	1,2-dilinoleoyl-GPC (18:2/18:2) levels	Weighted mode	17	0.328922875718612	0.156887237724407	0.0522832508055543	1.38947068952667	1.02165502898793	1.88970713428215
GCST90200031	Nonanoylcarnitine (C9) levels	Inverse variance weighted	20	-0.0387436	0.0983851059390178	0.693732044809375	0.961997324394837	0.793280486185746	1.16659727329551
GCST90200031	Nonanoylcarnitine (C9) levels	MR Egger	20	0.00116483480024384	0.181374227900703	0.994946446193228	1.00116551348379	0.701644332725574	1.4285476824072
GCST90200031	Nonanoylcarnitine (C9) levels	Weighted median	20	0.0205773902193293	0.124297994521545	0.868512002408851	1.02079056439206	0.800077501570864	1.30239054879806
GCST90200031	Nonanoylcarnitine (C9) levels	Weighted mode	20	0.0225634789734981	0.120311719494658	0.853224123929292	1.02281995966483	0.807956150403695	1.2948235734898
GCST90200032	2-hydroxybutyrate/2-hydroxyisobutyrate levels	Inverse variance weighted	17	0.0325884250996543	0.159561194675584	0.838167684823616	1.03312524330768	0.755669236450216	1.4124536462189
GCST90200032	2-hydroxybutyrate/2-hydroxyisobutyrate levels	MR Egger	17	0.157484896095733	0.356025988651461	0.664553950212216	1.17056307777551	0.58255828313639	2.35207009962036
GCST90200032	2-hydroxybutyrate/2-hydroxyisobutyrate levels	Weighted median	17	0.128140945276412	0.22803781428469	0.574164739871066	1.13671320576385	0.727011363627367	1.77729947123661
GCST90200032	2-hydroxybutyrate/2-hydroxyisobutyrate levels	Weighted mode	17	0.252352117726591	0.292561253961819	0.401122784938673	1.28704915032642	0.725373967380671	2.28364345819793
GCST90200033	Sphingomyelin (d18:2/23:0, d18:1/23:1, d17:1/24:1) levels	Inverse variance weighted	24	0.1535057013034	0.149024586161135	0.302977317437441	1.16591443433509	0.870591435333122	1.56141723088601
GCST90200033	Sphingomyelin (d18:2/23:0, d18:1/23:1, d17:1/24:1) levels	MR Egger	24	-0.167289	0.302463367481647	0.585780029432049	0.84595513644804	0.467611642512802	1.5304154726285
GCST90200033	Sphingomyelin (d18:2/23:0, d18:1/23:1, d17:1/24:1) levels	Weighted median	24	0.194132680464488	0.199481894556824	0.330461631273717	1.21426	0.821312315788984	1.79520135977408
GCST90200033	Sphingomyelin (d18:2/23:0, d18:1/23:1, d17:1/24:1) levels	Weighted mode	24	0.124882475937785	0.29631971606159	0.677342823555076	1.13301528868269	0.633874579946404	2.02520133319949
GCST90200034	Tricosanoyl sphingomyelin (d18:1/23:0) levels	Inverse variance weighted	28	0.0428066566262041	0.128019217773076	0.738095242355034	1.0437360758868	0.812116878443359	1.34141405630637
GCST90200034	Tricosanoyl sphingomyelin (d18:1/23:0) levels	MR Egger	28	0.112875072622564	0.255403913801208	0.662181583752023	1.11949206900411	0.678604633635192	1.84682277491909
GCST90200034	Tricosanoyl sphingomyelin (d18:1/23:0) levels	Weighted median	28	0.0807656435937384	0.181734546279065	0.65674223162779	1.08411679707647	0.759242489492908	1.54800244450008
GCST90200034	Tricosanoyl sphingomyelin (d18:1/23:0) levels	Weighted mode	28	0.033701166760876	0.323901487141881	0.917900633262964	1.03427548464922	0.548183196324737	1.95140198626716
GCST90200035	Palmitoyl dihydrosphingomyelin (d18:0/16:0) levels	Inverse variance weighted	32	0.092947337467335	0.108407202990985	0.391228947285018	1.09740394167539	0.887336694824739	1.35720230914439
GCST90200035	Palmitoyl dihydrosphingomyelin (d18:0/16:0) levels	MR Egger	32	0.122951852024835	0.263945744774988	0.644706990920071	1.13082997246328	0.674096631792671	1.89702242424882
GCST90200035	Palmitoyl dihydrosphingomyelin (d18:0/16:0) levels	Weighted median	32	0.135454675591599	0.145806882024295	0.352888794199026	1.14505729561376	0.860426731677405	1.52384411358559
GCST90200035	Palmitoyl dihydrosphingomyelin (d18:0/16:0) levels	Weighted mode	32	0.172924675023569	0.246345562782484	0.487941527168445	1.18877655714533	0.73351104172927	1.92660999279121
GCST90200036	1-palmitoleoylglycerol (16:1) levels	Inverse variance weighted	34	0.0163632832285147	0.0848714483704873	0.847114976145442	1.01649789497528	0.86072109752099	1.20046780945087
GCST90200036	1-palmitoleoylglycerol (16:1) levels	MR Egger	34	-0.2009	0.169783344077414	0.245417535581539	0.817994229133403	0.58644561006841	1.1409660971245
GCST90200036	1-palmitoleoylglycerol (16:1) levels	Weighted median	34	0.0808456717157321	0.117734965723429	0.492287478815035	1.08420356037947	0.860781259273074	1.36561681341926
GCST90200036	1-palmitoleoylglycerol (16:1) levels	Weighted mode	34	0.0348582250385774	0.215042615509539	0.872216251080895	1.03547289426292	0.679345597114095	1.57828963536088
GCST90200037	1-stearoyl-2-linoleoyl-gpc (18:0/18:2) levels	Inverse variance weighted	20	0.0882536159871555	0.136282948452993	0.517258989917689	1.09226510279562	0.836222157150976	1.42670586348709
GCST90200037	1-stearoyl-2-linoleoyl-gpc (18:0/18:2) levels	MR Egger	20	0.343924980325574	0.312831896933834	0.28608427673013	1.41047281832693	0.76397093199626	2.60406972035009
GCST90200037	1-stearoyl-2-linoleoyl-gpc (18:0/18:2) levels	Weighted median	20	0.351539286376035	0.178970330048015	0.0495031694245667	1.42125358197155	1.00075772641165	2.01843232478433
GCST90200037	1-stearoyl-2-linoleoyl-gpc (18:0/18:2) levels	Weighted mode	20	0.286755271975275	0.177707102433296	0.123091178156303	1.33209817182721	0.94030531920293	1.88713761705567
GCST90200038	1-palmitoyl-2-palmitoleoyl-gpc (16:0/16:1) levels	Inverse variance weighted	23	0.0799320070922822	0.137533299679287	0.561117166077205	1.08321341434131	0.827262468324306	1.41835432639135
GCST90200038	1-palmitoyl-2-palmitoleoyl-gpc (16:0/16:1) levels	MR Egger	23	-0.249825	0.296151661341414	0.408415583064961	0.778937014866494	0.435926186737355	1.3918477292457
GCST90200038	1-palmitoyl-2-palmitoleoyl-gpc (16:0/16:1) levels	Weighted median	23	0.0153169611224562	0.179788634416058	0.932106947406215	1.01543486698883	0.713859751553061	1.44441252900637
GCST90200038	1-palmitoyl-2-palmitoleoyl-gpc (16:0/16:1) levels	Weighted mode	23	-0.0269016	0.264132358182359	0.919799052126222	0.973456982897082	0.58007314851136	1.63361896681989
GCST90200039	1-stearoyl-2-linoleoyl-GPE (18:0/18:2) levels	Inverse variance weighted	29	0.152784349953819	0.0937750692237193	0.103257131092644	1.16507370365195	0.969461238783099	1.4001557572793
GCST90200039	1-stearoyl-2-linoleoyl-GPE (18:0/18:2) levels	MR Egger	29	0.394979380110986	0.187351914848244	0.0444330457930955	1.48435358339921	1.02815879711835	2.14296231936674
GCST90200039	1-stearoyl-2-linoleoyl-GPE (18:0/18:2) levels	Weighted median	29	0.226477088405584	0.11283113495334	0.0447260753449432	1.25417387438158	1.00534228327218	1.56459360493789
GCST90200039	1-stearoyl-2-linoleoyl-GPE (18:0/18:2) levels	Weighted mode	29	0.222592842601955	0.102261206395142	0.0380920518056912	1.24931180362494	1.02240825430441	1.52657216538072
GCST90200040	Sphingomyelin (d18:2/24:1, d18:1/24:2) levels	Inverse variance weighted	34	-0.179573	0.11405073932634	0.115370817802265	0.83562659353907	0.668236669052248	1.0449468521685
GCST90200040	Sphingomyelin (d18:2/24:1, d18:1/24:2) levels	MR Egger	34	-0.106199	0.230551983077681	0.648181323364287	0.899246129727246	0.572306617216673	1.41295518434183
GCST90200040	Sphingomyelin (d18:2/24:1, d18:1/24:2) levels	Weighted median	34	-0.305884	0.173504955023685	0.0779056272227966	0.736472081581973	0.524162429608782	1.03477681022371
GCST90200040	Sphingomyelin (d18:2/24:1, d18:1/24:2) levels	Weighted mode	34	-0.617461	0.316832398571333	0.0598561776100235	0.53931219717651	0.289832484831034	1.00353708174885
GCST90200041	1-palmitoyl-2-stearoyl-gpc (16:0/18:0) levels	Inverse variance weighted	29	-0.0803802	0.114065453143533	0.481006610287737	0.922765485957979	0.737898909341721	1.15394687713373
GCST90200041	1-palmitoyl-2-stearoyl-gpc (16:0/18:0) levels	MR Egger	29	0.0735099079457731	0.267817218117236	0.785806624870634	1.07627920033502	0.636728558160437	1.81926333007653
GCST90200041	1-palmitoyl-2-stearoyl-gpc (16:0/18:0) levels	Weighted median	29	-0.199101	0.15573809485173	0.201096786531476	0.819467349656387	0.603899558175417	1.11198415044676
GCST90200041	1-palmitoyl-2-stearoyl-gpc (16:0/18:0) levels	Weighted mode	29	-0.302363	0.195535087640998	0.133252091723236	0.739069499018321	0.503781775622145	1.08424669333192
GCST90200042	Oleate/vaccenate (18:1) levels	Inverse variance weighted	22	-0.00787219	0.05500121557568	0.886189439375099	0.992158714761099	0.890765055754453	1.10509377182814
GCST90200042	Oleate/vaccenate (18:1) levels	MR Egger	22	-0.0539099	0.0617132971517577	0.392729141980161	0.947517436278357	0.839567834556086	1.06934693672038
GCST90200042	Oleate/vaccenate (18:1) levels	Weighted median	22	-0.0402437	0.0651907563522914	0.537021908857635	0.96055529202319	0.845338943903273	1.09147517180911
GCST90200042	Oleate/vaccenate (18:1) levels	Weighted mode	22	-0.036569	0.0545628651651857	0.51002259343218	0.964091553822078	0.866310203623499	1.07290958857853
GCST90200043	1-palmitoyl-2-docosahexaenoyl-gpc (16:0/22:6) levels	Inverse variance weighted	23	-0.134024	0.113444714515431	0.237441215580664	0.874568776733197	0.700209305241758	1.09234558797033
GCST90200043	1-palmitoyl-2-docosahexaenoyl-gpc (16:0/22:6) levels	MR Egger	23	-0.0689213	0.289913473786919	0.814394172154614	0.933400141911335	0.528796450914057	1.64758258761782
GCST90200043	1-palmitoyl-2-docosahexaenoyl-gpc (16:0/22:6) levels	Weighted median	23	-0.0773445	0.167637928535254	0.644527322152257	0.925570959849525	0.666366927521474	1.28560041973146
GCST90200043	1-palmitoyl-2-docosahexaenoyl-gpc (16:0/22:6) levels	Weighted mode	23	-0.051643	0.203851910940108	0.80236098907476	0.949667823081995	0.636868067090372	1.41610016391247
GCST90200044	1-(1-enyl-stearoyl)-2-oleoyl-GPE (p-18:0/18:1) levels	Inverse variance weighted	19	0.163807534818266	0.133536471438956	0.219940026799109	1.17798757168125	0.906717857748448	1.53041511995948
GCST90200044	1-(1-enyl-stearoyl)-2-oleoyl-GPE (p-18:0/18:1) levels	MR Egger	19	0.115781655838803	0.245710386986613	0.643479825137778	1.12275069930853	0.693634091874898	1.81734021952476
GCST90200044	1-(1-enyl-stearoyl)-2-oleoyl-GPE (p-18:0/18:1) levels	Weighted median	19	0.145658481924939	0.195203729535753	0.455554470577183	1.15680105211306	0.789037975618898	1.69597499172362
GCST90200044	1-(1-enyl-stearoyl)-2-oleoyl-GPE (p-18:0/18:1) levels	Weighted mode	19	0.104113587889072	0.247688894405826	0.679212272872653	1.10972649924739	0.682934280984976	1.80323778937517
GCST90200045	1-stearoyl-2-arachidonoyl-GPE (18:0/20:4) levels	Inverse variance weighted	32	-0.0324396	0.0796092229939462	0.683651064586536	0.968080876664773	0.828222267185459	1.13155685483904
GCST90200045	1-stearoyl-2-arachidonoyl-GPE (18:0/20:4) levels	MR Egger	32	0.274246463006194	0.13064221617849	0.0443163873497078	1.31553899398167	1.0183541231677	1.69945091330602
GCST90200045	1-stearoyl-2-arachidonoyl-GPE (18:0/20:4) levels	Weighted median	32	0.137890795194367	0.103019514261158	0.180736108011789	1.14785019267229	0.937979249060404	1.40467933180574
GCST90200045	1-stearoyl-2-arachidonoyl-GPE (18:0/20:4) levels	Weighted mode	32	0.165593722070784	0.0985566106123949	0.102972139658015	1.18009355834876	0.972799545742122	1.43155988564309
GCST90200046	1-stearoyl-2-docosahexaenoyl-gpc (18:0/22:6) levels	Inverse variance weighted	27	-0.172029	0.0967704531260053	0.0754520279159542	0.841954344207071	0.696491578246914	1.01779711323064
GCST90200046	1-stearoyl-2-docosahexaenoyl-gpc (18:0/22:6) levels	MR Egger	27	-0.12221	0.201084960534909	0.548832259705196	0.884962349253014	0.596702448688513	1.31247720085063
GCST90200046	1-stearoyl-2-docosahexaenoyl-gpc (18:0/22:6) levels	Weighted median	27	-0.350073	0.143879276446137	0.0149700827469121	0.704636680023605	0.531487107494131	0.934195474986516
GCST90200046	1-stearoyl-2-docosahexaenoyl-gpc (18:0/22:6) levels	Weighted mode	27	-0.30551	0.161494505789001	0.0697107687983464	0.736747755766182	0.536848721364359	1.01108046648044
GCST90200047	Sphingomyelin (d18:1/17:0, d17:1/18:0, d19:1/16:0) levels	Inverse variance weighted	27	-0.00132665	0.115531873356765	0.990838106998585	0.998674229146339	0.796308088437715	1.25246777025428
GCST90200047	Sphingomyelin (d18:1/17:0, d17:1/18:0, d19:1/16:0) levels	MR Egger	27	0.0949266207405394	0.252275164329305	0.709881743165948	1.09957816593415	0.670633358891277	1.80288100341146
GCST90200047	Sphingomyelin (d18:1/17:0, d17:1/18:0, d19:1/16:0) levels	Weighted median	27	-0.0694043	0.163579767828998	0.671358697497714	0.932949430817837	0.67704291022734	1.28558268215387
GCST90200047	Sphingomyelin (d18:1/17:0, d17:1/18:0, d19:1/16:0) levels	Weighted mode	27	-0.148336	0.269117726694187	0.586205826438427	0.862141004240454	0.5087456014754	1.46101923837209
GCST90200048	1-(1-enyl-palmitoyl)-2-arachidonoyl-GPE (p-16:0/20:4) levels	Inverse variance weighted	20	-0.191675	0.141358374922922	0.175115915089204	0.825575536173325	0.62579218795679	1.0891394604225
GCST90200048	1-(1-enyl-palmitoyl)-2-arachidonoyl-GPE (p-16:0/20:4) levels	MR Egger	20	-0.162387	0.309050970476544	0.605691825800713	0.85011210641513	0.463881127445604	1.55792195611216
GCST90200048	1-(1-enyl-palmitoyl)-2-arachidonoyl-GPE (p-16:0/20:4) levels	Weighted median	20	-0.208171	0.177853230529869	0.241814971886199	0.812068564310392	0.573061157748316	1.15075911920516
GCST90200048	1-(1-enyl-palmitoyl)-2-arachidonoyl-GPE (p-16:0/20:4) levels	Weighted mode	20	-0.163461	0.225780154674787	0.477896337410698	0.849199557278302	0.545533985737846	1.32189727301097
GCST90200049	Myristoyl dihydrosphingomyelin (d18:0/14:0) levels	Inverse variance weighted	30	-0.0119452	0.101601414134454	0.906408612228339	0.988125813201564	0.809706032726481	1.2058606250314
GCST90200049	Myristoyl dihydrosphingomyelin (d18:0/14:0) levels	MR Egger	30	-0.029224	0.192711238765996	0.880552975158292	0.97119887103344	0.665685428832958	1.41692638330726
GCST90200049	Myristoyl dihydrosphingomyelin (d18:0/14:0) levels	Weighted median	30	-0.0831787	0.148262720371773	0.574782378682385	0.920186710879585	0.688132677215933	1.23049465737504
GCST90200049	Myristoyl dihydrosphingomyelin (d18:0/14:0) levels	Weighted mode	30	-0.133738	0.198357896932577	0.50550693404032	0.87481916494931	0.593024502900797	1.29051762215402
GCST90200050	5-hydroxyindole sulfate levels	Inverse variance weighted (multiplicative random effects)	18	0.0546214552115806	0.169591899729815	0.747395233398028	1.05614074242161	0.757464453888901	1.47258826744426
GCST90200050	5-hydroxyindole sulfate levels	MR Egger	18	0.144126835275348	0.361703956327372	0.69555349479448	1.15503059785862	0.568466486017082	2.34683260105076
GCST90200050	5-hydroxyindole sulfate levels	Weighted median	18	-0.129688	0.197473172862028	0.511350433895767	0.878369599369077	0.596464688669728	1.29351019054709
GCST90200050	5-hydroxyindole sulfate levels	Weighted mode	18	-0.0634582	0.265649847162961	0.814055278153024	0.938513342805089	0.557589691855737	1.57966925767894
GCST90200051	1-palmitoyl-2-dihomo-linolenoyl-GPC (16:0/20:3n3 or 6) levels	Inverse variance weighted (multiplicative random effects)	26	0.0449628153677936	0.139992408542704	0.748073697489799	1.04598896447063	0.794992732899974	1.37623008175598
GCST90200051	1-palmitoyl-2-dihomo-linolenoyl-GPC (16:0/20:3n3 or 6) levels	MR Egger	26	0.41074206981146	0.262883417130296	0.131273186531375	1.50793636408307	0.900766305154779	2.52437515159201
GCST90200051	1-palmitoyl-2-dihomo-linolenoyl-GPC (16:0/20:3n3 or 6) levels	Weighted median	26	0.104025245070824	0.137813339775864	0.450352724863754	1.10962846721124	0.84697093437258	1.45373977462127
GCST90200051	1-palmitoyl-2-dihomo-linolenoyl-GPC (16:0/20:3n3 or 6) levels	Weighted mode	26	0.140723674066609	0.143031979628639	0.334610123586818	1.15110652344921	0.869689518770021	1.52358537124986
GCST90200052	1-(1-enyl-palmitoyl)-2-arachidonoyl-gpc (p-16:0/20:4) levels	Inverse variance weighted (multiplicative random effects)	35	-0.128814	0.0882121771689795	0.144213415217336	0.879137128321461	0.739552314843515	1.04506750216425
GCST90200052	1-(1-enyl-palmitoyl)-2-arachidonoyl-gpc (p-16:0/20:4) levels	MR Egger	35	-0.016979	0.142290549999064	0.905740371959759	0.983164334400163	0.743885261536671	1.29941021608594
GCST90200052	1-(1-enyl-palmitoyl)-2-arachidonoyl-gpc (p-16:0/20:4) levels	Weighted median	35	-0.169374	0.094790164260123	0.0739639883227802	0.844192707363584	0.701059016736416	1.01654969147027
GCST90200052	1-(1-enyl-palmitoyl)-2-arachidonoyl-gpc (p-16:0/20:4) levels	Weighted mode	35	-0.131502	0.0883698227422248	0.145944594288123	0.876777424888878	0.737339410571788	1.04258451640152
GCST90200053	Sphingomyelin (d18:1/21:0, d17:1/22:0, d16:1/23:0) levels	Inverse variance weighted	18	0.0950269682589541	0.123987452346857	0.443424013403522	1.09968851141076	0.862441086134248	1.40219992017004
GCST90200053	Sphingomyelin (d18:1/21:0, d17:1/22:0, d16:1/23:0) levels	MR Egger	18	0.127084066086061	0.255090445053157	0.625126884175811	1.13551247185839	0.688738781935839	1.87210101647225
GCST90200053	Sphingomyelin (d18:1/21:0, d17:1/22:0, d16:1/23:0) levels	Weighted median	18	-0.0652906	0.175084352107184	0.709215685275681	0.936795148530828	0.664675733791526	1.32032073038813
GCST90200053	Sphingomyelin (d18:1/21:0, d17:1/22:0, d16:1/23:0) levels	Weighted mode	18	-0.0330843	0.203362112327586	0.872683185632003	0.967456961170357	0.649421001614274	1.4412422286782
GCST90200054	1-palmitoyl-2-arachidonoyl-GPE (16:0/20:4) levels	Inverse variance weighted	19	0.0764903120549478	0.0823198075681467	0.352793335134327	1.07949173222992	0.918644090470123	1.26850258118615
GCST90200054	1-palmitoyl-2-arachidonoyl-GPE (16:0/20:4) levels	MR Egger	19	0.370444641828271	0.13060134473369	0.0113955158157277	1.44837848116362	1.12127452397838	1.87090688304827
GCST90200054	1-palmitoyl-2-arachidonoyl-GPE (16:0/20:4) levels	Weighted median	19	0.15444439594599	0.0952962334123045	0.105086968739727	1.16700938580046	0.968181004038853	1.4066697248397
GCST90200054	1-palmitoyl-2-arachidonoyl-GPE (16:0/20:4) levels	Weighted mode	19	0.167191488800245	0.0906951404225591	0.0817928240695378	1.18198057968245	0.989484690091116	1.4119249188361
GCST90200055	Lactosyl-N-palmitoyl-sphingosine (d18:1/16:0) levels	Inverse variance weighted	24	0.0408491805684488	0.109194209054663	0.708332460283489	1.04169498585181	0.840993398033362	1.29029365282337
GCST90200055	Lactosyl-N-palmitoyl-sphingosine (d18:1/16:0) levels	MR Egger	24	-0.00648199	0.222700651097785	0.977042245355184	0.993538972015422	0.642123088572845	1.53727487218594
GCST90200055	Lactosyl-N-palmitoyl-sphingosine (d18:1/16:0) levels	Weighted median	24	0.0537669990701287	0.154346778411688	0.727575894114053	1.05523870190992	0.779772797788454	1.42801688025878
GCST90200055	Lactosyl-N-palmitoyl-sphingosine (d18:1/16:0) levels	Weighted mode	24	0.029793301628902	0.173168879467201	0.864904932075312	1.03024156269102	0.733727405039828	1.44658311820645
GCST90200056	Sphingomyelin (d18:0/18:0, d19:0/17:0) levels	Inverse variance weighted (multiplicative random effects)	29	0.102989900237189	0.122760082908479	0.401495865596041	1.10848021363223	0.871429892177711	1.41001404134022
GCST90200056	Sphingomyelin (d18:0/18:0, d19:0/17:0) levels	MR Egger	29	-0.0116699	0.252519573614834	0.963479862021666	0.988397905920007	0.602535744858351	1.62136508707333
GCST90200056	Sphingomyelin (d18:0/18:0, d19:0/17:0) levels	Weighted median	29	0.238264949816212	0.149319288748616	0.110561531993303	1.26904538162699	0.947052398642326	1.70051433578283
GCST90200056	Sphingomyelin (d18:0/18:0, d19:0/17:0) levels	Weighted mode	29	0.281817740633529	0.183318493725227	0.135441843215886	1.32553710641604	0.925439511204868	1.89860990287549
GCST90200057	1-(1-enyl-palmitoyl)-2-oleoyl-gpc (p-16:0/18:1) levels	Inverse variance weighted	24	-0.0445393	0.110915496105628	0.688007175049556	0.956437980965332	0.769562040804262	1.18869378026627
GCST90200057	1-(1-enyl-palmitoyl)-2-oleoyl-gpc (p-16:0/18:1) levels	MR Egger	24	0.034495013052716	0.20933734423486	0.870620313536391	1.03509686638974	0.68673542207237	1.56017221243168
GCST90200057	1-(1-enyl-palmitoyl)-2-oleoyl-gpc (p-16:0/18:1) levels	Weighted median	24	-0.12939	0.153198387165295	0.398339241309871	0.878631252313573	0.650731075666486	1.18634702784316
GCST90200057	1-(1-enyl-palmitoyl)-2-oleoyl-gpc (p-16:0/18:1) levels	Weighted mode	24	-0.0653677	0.232667443815561	0.781261507652026	0.936723008409421	0.593691267937866	1.47795671230157
GCST90200058	1-(1-enyl-stearoyl)-2-arachidonoyl-GPE (p-18:0/20:4) levels	Inverse variance weighted	24	-0.213741	0.105868689061007	0.0434950980941039	0.807557629360175	0.656230296857809	0.993781189104612
GCST90200058	1-(1-enyl-stearoyl)-2-arachidonoyl-GPE (p-18:0/20:4) levels	MR Egger	24	-0.377411	0.211935089556655	0.0887616970615997	0.685633901880421	0.45257388836478	1.03871182030915
GCST90200058	1-(1-enyl-stearoyl)-2-arachidonoyl-GPE (p-18:0/20:4) levels	Weighted median	24	-0.274038	0.154004598392351	0.0751714465869584	0.760302896722537	0.562205751829473	1.02820096180734
GCST90200058	1-(1-enyl-stearoyl)-2-arachidonoyl-GPE (p-18:0/20:4) levels	Weighted mode	24	-0.287864	0.161095207336432	0.0871386984548588	0.749863253547287	0.546833437882629	1.02827453492559
GCST90200059	Behenoyl dihydrosphingomyelin (d18:0/22:0) levels	Inverse variance weighted	37	0.0650467699442715	0.0925946801899796	0.482374086587241	1.06720893651948	0.890084565612152	1.2795805681719
GCST90200059	Behenoyl dihydrosphingomyelin (d18:0/22:0) levels	MR Egger	37	0.0856362757474443	0.210405983885058	0.686482811434393	1.08941001139234	0.721257218661382	1.64547978476324
GCST90200059	Behenoyl dihydrosphingomyelin (d18:0/22:0) levels	Weighted median	37	-0.102332	0.141378959755563	0.469178320697842	0.902729396922804	0.684247761331359	1.19097264196086
GCST90200059	Behenoyl dihydrosphingomyelin (d18:0/22:0) levels	Weighted mode	37	-0.0757349	0.203711329968789	0.712239290442171	0.92706192866063	0.621879386809988	1.38201046344468
GCST90200060	1-(1-enyl-palmitoyl)-2-linoleoyl-GPC (p-16:0/18:2) levels	Inverse variance weighted (multiplicative random effects)	21	0.150075486449575	0.188275642336661	0.425389958465158	1.16192194878053	0.803366084804609	1.68050735597869
GCST90200060	1-(1-enyl-palmitoyl)-2-linoleoyl-GPC (p-16:0/18:2) levels	MR Egger	21	-0.0853657	0.469406414176479	0.857619643955741	0.918176423766568	0.365897406179565	2.30405553830856
GCST90200060	1-(1-enyl-palmitoyl)-2-linoleoyl-GPC (p-16:0/18:2) levels	Weighted median	21	-0.150202	0.221562094989447	0.497820984219718	0.860534237220207	0.557404783193541	1.3285124128026
GCST90200060	1-(1-enyl-palmitoyl)-2-linoleoyl-GPC (p-16:0/18:2) levels	Weighted mode	21	-0.366995	0.399140416644565	0.368810560906073	0.692813156054916	0.316855276978449	1.51485584769169
GCST90200061	1-(1-enyl-palmitoyl)-2-oleoyl-GPE (p-16:0/18:1) levels	Inverse variance weighted (multiplicative random effects)	30	-0.0748199	0.132111061985519	0.571162236262688	0.92791062150057	0.716227413834285	1.20215745008162
GCST90200061	1-(1-enyl-palmitoyl)-2-oleoyl-GPE (p-16:0/18:1) levels	MR Egger	30	0.0143753794369269	0.283882900680559	0.959973175062415	1.0144792021041	0.581563503922317	1.76965721638415
GCST90200061	1-(1-enyl-palmitoyl)-2-oleoyl-GPE (p-16:0/18:1) levels	Weighted median	30	0.00401510412554613	0.160527228866007	0.980045406511022	1.00402317545491	0.73299363219546	1.37526779575317
GCST90200061	1-(1-enyl-palmitoyl)-2-oleoyl-GPE (p-16:0/18:1) levels	Weighted mode	30	0.0118014510030156	0.214350731612896	0.956470828431403	1.01187136287573	0.664762142368417	1.54022557806932
GCST90200062	1-palmitoyl-2-arachidonoyl-GPI (16:0/20:4) levels	Inverse variance weighted	24	-0.16622	0.116093640520775	0.15220706254313	0.846859529160945	0.674513236978726	1.06324238400872
GCST90200062	1-palmitoyl-2-arachidonoyl-GPI (16:0/20:4) levels	MR Egger	24	-0.133031	0.248356160697361	0.597577079675176	0.875437889815699	0.538047115557706	1.42439477280827
GCST90200062	1-palmitoyl-2-arachidonoyl-GPI (16:0/20:4) levels	Weighted median	24	-0.190325	0.175670844506192	0.278623122380477	0.826690516168549	0.585880324927033	1.16647919454905
GCST90200062	1-palmitoyl-2-arachidonoyl-GPI (16:0/20:4) levels	Weighted mode	24	-0.202597	0.234603524014341	0.396739732161739	0.816607308101107	0.515602139815638	1.29333733153741
GCST90200063	1-palmitoyl-2-docosahexaenoyl-GPE (16:0/22:6) levels	Inverse variance weighted	18	0.165373482075741	0.0908142214314572	0.0686055431556673	1.17983368316782	0.987456936337487	1.40968934311238
GCST90200063	1-palmitoyl-2-docosahexaenoyl-GPE (16:0/22:6) levels	MR Egger	18	0.219251622428748	0.160554171939189	0.190958697384634	1.24514454356759	0.908977848151348	1.70563555264769
GCST90200063	1-palmitoyl-2-docosahexaenoyl-GPE (16:0/22:6) levels	Weighted median	18	0.129822840305641	0.109089216048318	0.234022349807973	1.13862664670663	0.919438590290453	1.41006768073638
GCST90200063	1-palmitoyl-2-docosahexaenoyl-GPE (16:0/22:6) levels	Weighted mode	18	0.160359471874718	0.106859160526973	0.151787100191927	1.17393279097425	0.952100690208333	1.44745005638326
GCST90200064	N-palmitoyl-sphinganine (d18:0/16:0) levels	Inverse variance weighted	23	-0.229389	0.136209483427266	0.092163802554416	0.795018922162521	0.608742484369666	1.03829632862068
GCST90200064	N-palmitoyl-sphinganine (d18:0/16:0) levels	MR Egger	23	-0.128591	0.278926546684149	0.649523785484913	0.879333945504781	0.5090105327107	1.51908091881564
GCST90200064	N-palmitoyl-sphinganine (d18:0/16:0) levels	Weighted median	23	-0.0584393	0.195680579689048	0.765209867556421	0.943235494716071	0.642766839245454	1.38416163400198
GCST90200064	N-palmitoyl-sphinganine (d18:0/16:0) levels	Weighted mode	23	-0.0407875	0.211660865032193	0.848960011176878	0.960033098008462	0.634040267290345	1.45363567082352
GCST90200065	1-stearoyl-2-docosahexaenoyl-GPE (18:0/22:6) levels	Inverse variance weighted	32	0.115166731816374	0.102883935483278	0.262975936950814	1.12206050516255	0.917148588957487	1.37275441777298
GCST90200065	1-stearoyl-2-docosahexaenoyl-GPE (18:0/22:6) levels	MR Egger	32	0.447458203836254	0.220476137909168	0.0513587902700366	1.56433091752285	1.01544300310376	2.4099148962946
GCST90200065	1-stearoyl-2-docosahexaenoyl-GPE (18:0/22:6) levels	Weighted median	32	0.156526911973905	0.136252058203896	0.250636802056885	1.16944223389444	0.895362045756092	1.52742138769256
GCST90200065	1-stearoyl-2-docosahexaenoyl-GPE (18:0/22:6) levels	Weighted mode	32	0.194023553975929	0.136217940521955	0.164331414278199	1.21412488008764	0.9296346593295	1.58567584551014
GCST90200066	Gamma-tocopherol/beta-tocopherol levels	Inverse variance weighted	24	0.0354585731354784	0.139868559000423	0.799871401594597	1.03609472508318	0.787663900353099	1.36288114621472
GCST90200066	Gamma-tocopherol/beta-tocopherol levels	MR Egger	24	-0.135173	0.304456583310499	0.661391556982423	0.873564433824327	0.480990244731148	1.58654947455195
GCST90200066	Gamma-tocopherol/beta-tocopherol levels	Weighted median	24	0.0149454550918133	0.196091669436539	0.939246716333231	1.01505769687684	0.691152892515778	1.49075861382638
GCST90200066	Gamma-tocopherol/beta-tocopherol levels	Weighted mode	24	0.0575974620011586	0.335621622030913	0.86524176416948	1.05928850600149	0.548690407566567	2.04503691603308
GCST90200067	1-stearoyl-2-linoleoyl-GPI (18:0/18:2) levels	Inverse variance weighted	28	0.0584516609003248	0.102184899029384	0.567309386845201	1.06019373564525	0.867768121449756	1.29528929366936
GCST90200067	1-stearoyl-2-linoleoyl-GPI (18:0/18:2) levels	MR Egger	28	-0.0136488	0.221508997175738	0.951338860340626	0.986443944494036	0.639028380150621	1.52273621306083
GCST90200067	1-stearoyl-2-linoleoyl-GPI (18:0/18:2) levels	Weighted median	28	0.0188848541897579	0.152058273383409	0.90116100115177	1.01906430087687	0.756426913611439	1.37289145935271
GCST90200067	1-stearoyl-2-linoleoyl-GPI (18:0/18:2) levels	Weighted mode	28	-0.103794	0.206377075209994	0.619089655170748	0.901411166257585	0.601521591252047	1.35081118029792
GCST90200068	1,2-dilinoleoyl-GPE (18:2/18:2) levels	Inverse variance weighted	28	0.100010980364744	0.0970553016296929	0.302797145223425	1.10518305332206	0.913732508332216	1.33674742904756
GCST90200068	1,2-dilinoleoyl-GPE (18:2/18:2) levels	MR Egger	28	0.398405418313047	0.210928494101983	0.0701202991747752	1.48945	0.985097724415387	2.25201476523121
GCST90200068	1,2-dilinoleoyl-GPE (18:2/18:2) levels	Weighted median	28	0.220707980766372	0.138748211013287	0.111675157170682	1.24695924130951	0.950052043914997	1.63665491742924
GCST90200068	1,2-dilinoleoyl-GPE (18:2/18:2) levels	Weighted mode	28	0.330408252925501	0.173815789098117	0.0680381900868946	1.39153611120392	0.989781869759465	1.95636312196253
GCST90200069	Phenylacetylglutamate levels	Inverse variance weighted	22	0.0864642877427393	0.126092935309529	0.492890491942261	1.09031242950452	0.851566345857844	1.39599362952103
GCST90200069	Phenylacetylglutamate levels	MR Egger	22	-0.349114	0.312009900790593	0.276433571175398	0.705312670540513	0.382642756504286	1.30007939460215
GCST90200069	Phenylacetylglutamate levels	Weighted median	22	0.0606082804292616	0.19078344405289	0.750726904551066	1.06248263741799	0.731010635628796	1.5442584550684
GCST90200069	Phenylacetylglutamate levels	Weighted mode	22	0.0492624364271239	0.255076007135859	0.848714033096963	1.05049600298558	0.637190546180382	1.73188673137703
GCST90200070	1-(1-enyl-palmitoyl)-2-palmitoleoyl-GPC (P-16:0/16:1) levels	Inverse variance weighted	34	-0.0885541	0.0898110779811403	0.324131171145064	0.915253614071847	0.767525334376306	1.09141567131759
GCST90200070	1-(1-enyl-palmitoyl)-2-palmitoleoyl-GPC (P-16:0/16:1) levels	MR Egger	34	0.0161597869892855	0.178104450179934	0.928271054259882	1.01629106252199	0.716824000269303	1.44086627034537
GCST90200070	1-(1-enyl-palmitoyl)-2-palmitoleoyl-GPC (P-16:0/16:1) levels	Weighted median	34	-0.0257111	0.12486627679456	0.836861752198738	0.974616587399456	0.763036789818996	1.24486460562339
GCST90200070	1-(1-enyl-palmitoyl)-2-palmitoleoyl-GPC (P-16:0/16:1) levels	Weighted mode	34	0.0299109673301397	0.130345997189711	0.819917202471093	1.03036279391918	0.798063439029255	1.33027956823119
GCST90200071	Palmitoylcholine levels	Inverse variance weighted	24	-0.0707644	0.117710764313284	0.547725298144592	0.931681333860281	0.739724442393805	1.17345062311941
GCST90200071	Palmitoylcholine levels	MR Egger	24	0.113243527445206	0.226969326319729	0.622775739062575	1.11990462725571	0.717762638138067	1.74735533379422
GCST90200071	Palmitoylcholine levels	Weighted median	24	0.0263426635259619	0.168662748496277	0.875886862712854	1.02669269834417	0.73768651317109	1.42892391010645
GCST90200071	Palmitoylcholine levels	Weighted mode	24	0.0253465543854876	0.230563967336864	0.913416215260006	1.02567050955321	0.652751468563911	1.61164
GCST90200072	Thioproline levels	Inverse variance weighted	25	-0.0139203	0.11337745387171	0.902282751918552	0.986176161415735	0.78967004349274	1.23158201246065
GCST90200072	Thioproline levels	MR Egger	25	-0.118205	0.204661668677019	0.569171787697326	0.888514176524747	0.594912140984378	1.32701518005527
GCST90200072	Thioproline levels	Weighted median	25	0.00582148018995778	0.153676828657973	0.96978231167945	1.00583845793497	0.744244920590407	1.35937911764103
GCST90200072	Thioproline levels	Weighted mode	25	0.0734958971482242	0.225705189597566	0.747527964271507	1.07626412091067	0.691504047647848	1.67510871686107
GCST90200073	1-linoleoyl-2-arachidonoyl-GPC (18:2/20:4n6) levels	Inverse variance weighted	27	-0.133143	0.0803217718337229	0.0973929859359761	0.875339511817768	0.747834092432291	1.02458455518828
GCST90200073	1-linoleoyl-2-arachidonoyl-GPC (18:2/20:4n6) levels	MR Egger	27	-0.231431	0.134693968469334	0.0981227218383411	0.79339713557101	0.609307897979347	1.03310496519056
GCST90200073	1-linoleoyl-2-arachidonoyl-GPC (18:2/20:4n6) levels	Weighted median	27	-0.280491	0.116851052430443	0.0163766656036953	0.755413067596654	0.600784707326407	0.949839261447365
GCST90200073	1-linoleoyl-2-arachidonoyl-GPC (18:2/20:4n6) levels	Weighted mode	27	-0.225964	0.109490250033971	0.0491527340086209	0.79774714978141	0.643672980104179	0.988701615036508
GCST90200074	1-linoleoyl-GPG (18:2) levels	Inverse variance weighted	24	-0.0628128	0.0915982903567133	0.492876024204314	0.939119293527351	0.784785055155694	1.12380459041787
GCST90200074	1-linoleoyl-GPG (18:2) levels	MR Egger	24	-0.0750841	0.13980920360506	0.596625461919145	0.927665449646855	0.705315430483709	1.22011110104074
GCST90200074	1-linoleoyl-GPG (18:2) levels	Weighted median	24	0.0224993089274124	0.106791249795851	0.833133120608922	1.02275432736672	0.829600067524767	1.26088033872554
GCST90200074	1-linoleoyl-GPG (18:2) levels	Weighted mode	24	-0.05226	0.0944395151136507	0.585349327790513	0.949082033359957	0.788706125654805	1.14206886031073
GCST90200075	1-(1-enyl-palmitoyl)-2-linoleoyl-GPE (p-16:0/18:2) levels	Inverse variance weighted	22	0.0987300950569665	0.120376385989012	0.412114492245976	1.10376834681846	0.871789205174509	1.39747608275843
GCST90200075	1-(1-enyl-palmitoyl)-2-linoleoyl-GPE (p-16:0/18:2) levels	MR Egger	22	0.46372636052811	0.282561324129911	0.116398483874483	1.58998782747719	0.913845430775287	2.76639922506465
GCST90200075	1-(1-enyl-palmitoyl)-2-linoleoyl-GPE (p-16:0/18:2) levels	Weighted median	22	0.156662102918815	0.178969323127391	0.38137952728645	1.16960034258225	0.823560907450563	1.66103678427771
GCST90200075	1-(1-enyl-palmitoyl)-2-linoleoyl-GPE (p-16:0/18:2) levels	Weighted mode	22	0.331839144935513	0.208158540253617	0.125839840886797	1.39352867433845	0.926675717467894	2.09557899230348
GCST90200076	1-(1-enyl-stearoyl)-2-linoleoyl-GPE (p-18:0/18:2) levels	Inverse variance weighted	21	0.027920432260097	0.112454953069024	0.803916970740539	1.0283138605564	0.82490151481497	1.28188562734013
GCST90200076	1-(1-enyl-stearoyl)-2-linoleoyl-GPE (p-18:0/18:2) levels	MR Egger	21	-0.00696377	0.25572179834219	0.978558818077424	0.993060416700593	0.601590378932863	1.63926988487894
GCST90200076	1-(1-enyl-stearoyl)-2-linoleoyl-GPE (p-18:0/18:2) levels	Weighted median	21	0.0689459974175074	0.165242161423781	0.676501285698884	1.07137835038835	0.774971798771273	1.48115269678303
GCST90200076	1-(1-enyl-stearoyl)-2-linoleoyl-GPE (p-18:0/18:2) levels	Weighted mode	21	0.117353483831802	0.184952600237816	0.53294238856632	1.12451685797204	0.782584314170061	1.61584910528698
GCST90200077	1-stearoyl-2-oleoyl-GPI (18:0/18:1) levels	Inverse variance weighted	24	0.0305381656895955	0.102136433228467	0.764944735841831	1.03100923847646	0.843960789470945	1.25951354978253
GCST90200077	1-stearoyl-2-oleoyl-GPI (18:0/18:1) levels	MR Egger	24	0.0857637029052777	0.235820464256566	0.719566941141582	1.08954884065893	0.686297269924589	1.72974121886229
GCST90200077	1-stearoyl-2-oleoyl-GPI (18:0/18:1) levels	Weighted median	24	0.102029497856516	0.149984994397664	0.496336869013599	1.10741613764848	0.82535548779159	1.48586944663769
GCST90200077	1-stearoyl-2-oleoyl-GPI (18:0/18:1) levels	Weighted mode	24	0.133013228278173	0.208298423767439	0.52941040200652	1.14226510843156	0.75938097641656	1.71820155950867
GCST90200078	1-myristoyl-2-arachidonoyl-GPC (14:0/20:4) levels	Inverse variance weighted	24	-0.203573	0.0925163009876834	0.0277783698310098	0.815810586857868	0.680515265176545	0.978004385333982
GCST90200078	1-myristoyl-2-arachidonoyl-GPC (14:0/20:4) levels	MR Egger	24	-0.096822	0.158015542659792	0.54633263674398	0.907717595773142	0.665955498168486	1.23724668681647
GCST90200078	1-myristoyl-2-arachidonoyl-GPC (14:0/20:4) levels	Weighted median	24	-0.240235	0.125329406146291	0.0552592980255766	0.786442713280906	0.61515498627873	1.00542490115229
GCST90200078	1-myristoyl-2-arachidonoyl-GPC (14:0/20:4) levels	Weighted mode	24	-0.220655	0.129074531994569	0.100816040119302	0.80199367387375	0.622730995856743	1.03285986599819
GCST90200079	1-oleoyl-2-arachidonoyl-GPE (18:1/20:4) levels	Inverse variance weighted	28	0.0397517525685575	0.0757229543363912	0.599608882133089	1.04055242765934	0.897030659080282	1.2070371773222
GCST90200079	1-oleoyl-2-arachidonoyl-GPE (18:1/20:4) levels	MR Egger	28	0.361098310271408	0.129355941834167	0.0097021041313529	1.43490451979746	1.11355841191288	1.84898336621452
GCST90200079	1-oleoyl-2-arachidonoyl-GPE (18:1/20:4) levels	Weighted median	28	0.148331121036615	0.108954317700901	0.17338524945382	1.15989689904736	0.936861947986992	1.4360288827083
GCST90200079	1-oleoyl-2-arachidonoyl-GPE (18:1/20:4) levels	Weighted mode	28	0.189786554725152	0.101137318702753	0.0714313588003061	1.20899151658859	0.991592948647263	1.47405292582727
GCST90200080	1-palmitoyl-2-oleoyl-GPI (16:0/18:1) levels	Inverse variance weighted	25	0.131046916964516	0.108143304012261	0.225592980442903	1.1400212663946	0.92227304141831	1.4091797433798
GCST90200080	1-palmitoyl-2-oleoyl-GPI (16:0/18:1) levels	MR Egger	25	-0.119639	0.284148056502829	0.677631324651729	0.887240770238948	0.508358139432236	1.54850709236876
GCST90200080	1-palmitoyl-2-oleoyl-GPI (16:0/18:1) levels	Weighted median	25	0.201764809282551	0.146479652930311	0.168380733247997	1.22356	0.918204349253893	1.63046447632269
GCST90200080	1-palmitoyl-2-oleoyl-GPI (16:0/18:1) levels	Weighted mode	25	0.276208638372033	0.279607387737179	0.333083979967026	1.31812284634518	0.761990003922987	2.28014518446715
GCST90200081	1-oleoyl-2-docosahexaenoyl-GPC (18:1/22:6) levels	Inverse variance weighted	31	-0.0590852	0.143008616671246	0.679490785531491	0.942626484035487	0.712210292337884	1.24758754256189
GCST90200081	1-oleoyl-2-docosahexaenoyl-GPC (18:1/22:6) levels	MR Egger	31	-0.0493065	0.429172598856265	0.90932618117851	0.951889317193344	0.41045671174449	2.20752456047267
GCST90200081	1-oleoyl-2-docosahexaenoyl-GPC (18:1/22:6) levels	Weighted median	31	-0.0817411	0.178073975858728	0.646213510432393	0.921510528032081	0.650010950224563	1.30641130427202
GCST90200081	1-oleoyl-2-docosahexaenoyl-GPC (18:1/22:6) levels	Weighted mode	31	-0.0694631	0.293498538549697	0.814519304175184	0.932894555439031	0.524809343934517	1.65830174638883
GCST90200082	1-oleoyl-2-linoleoyl-GPE (18:1/18:2) levels	Inverse variance weighted	33	0.157546101745281	0.085845283018487	0.0664711641194944	1.17063472504161	0.98934650183548	1.38514227010541
GCST90200082	1-oleoyl-2-linoleoyl-GPE (18:1/18:2) levels	MR Egger	33	0.285914974923543	0.153447053569793	0.0719208811460104	1.33097928382579	0.985268338465139	1.79799328245244
GCST90200082	1-oleoyl-2-linoleoyl-GPE (18:1/18:2) levels	Weighted median	33	0.217096977758017	0.104833509748387	0.0383705831098841	1.24246458772559	1.01169111166925	1.52587902962304
GCST90200082	1-oleoyl-2-linoleoyl-GPE (18:1/18:2) levels	Weighted mode	33	0.214532277473275	0.0976639726711615	0.03540669255023	1.23928212122448	1.02338001692743	1.50073301274512
GCST90200083	1-(1-enyl-palmitoyl)-2-palmitoyl-GPC (P-16:0/16:0) levels	Inverse variance weighted (multiplicative random effects)	33	0.011338777707332	0.0965634183711788	0.906524764972995	1.01140330530468	0.83700475935664	1.22213958110288
GCST90200083	1-(1-enyl-palmitoyl)-2-palmitoyl-GPC (P-16:0/16:0) levels	MR Egger	33	0.155061029912942	0.182069498668861	0.400935125407008	1.16772922534344	0.81726229635411	1.66848703262626
GCST90200083	1-(1-enyl-palmitoyl)-2-palmitoyl-GPC (P-16:0/16:0) levels	Weighted median	33	0.10197457598432	0.119561295961163	0.393711298251116	1.10735531795108	0.876020694821304	1.39977948859378
GCST90200083	1-(1-enyl-palmitoyl)-2-palmitoyl-GPC (P-16:0/16:0) levels	Weighted mode	33	0.136237197105503	0.125997507308973	0.287659087309954	1.14595367825584	0.895191231347979	1.46696011614263
GCST90200084	Oleoylcholine levels	Inverse variance weighted	19	-0.0429503	0.157645673094245	0.785277424989919	0.95795902057412	0.70332527597211	1.30478104008268
GCST90200084	Oleoylcholine levels	MR Egger	19	-0.0343719	0.394065210567256	0.931512690808508	0.966212080419715	0.446310787521347	2.09173923295399
GCST90200084	Oleoylcholine levels	Weighted median	19	0.108457910938566	0.204377646629829	0.595644680111168	1.11455799685111	0.746677229345841	1.66369011873187
GCST90200084	Oleoylcholine levels	Weighted mode	19	0.0465377105196447	0.280987463378205	0.87030042679278	1.04763758528137	0.60398995154438	1.81715690350112
GCST90200085	Glycosyl-N-palmitoyl-sphingosine (d18:1/16:0) levels	Inverse variance weighted	22	0.0129656157644431	0.111257915130753	0.9072273052192	1.01305003380996	0.814565938926705	1.25989845874798
GCST90200085	Glycosyl-N-palmitoyl-sphingosine (d18:1/16:0) levels	MR Egger	22	0.0168326600678868	0.234795703384019	0.943560156588439	1.01697512753664	0.641871649250844	1.6112853889641
GCST90200085	Glycosyl-N-palmitoyl-sphingosine (d18:1/16:0) levels	Weighted median	22	0.144588001084883	0.160568758938812	0.367868027695239	1.15556338132064	0.843557874993536	1.58296990382482
GCST90200085	Glycosyl-N-palmitoyl-sphingosine (d18:1/16:0) levels	Weighted mode	22	0.173485803729639	0.159472459505583	0.288979611095578	1.18944380098397	0.870158224262157	1.62588425443987
GCST90200086	Arachidonoylcholine levels	Inverse variance weighted (multiplicative random effects)	19	-0.0276357	0.177075570058664	0.8759799214411	0.972742655134663	0.687492859910075	1.37634632778907
GCST90200086	Arachidonoylcholine levels	MR Egger	19	-0.195537	0.389799968118385	0.622358835270664	0.822392838479938	0.383067130422746	1.7655651635699
GCST90200086	Arachidonoylcholine levels	Weighted median	19	0.0543644467256622	0.194399690000637	0.779743779192804	1.05586934016632	0.721329713697727	1.5455623722863
GCST90200086	Arachidonoylcholine levels	Weighted mode	19	-0.116816	0.219945914696938	0.601832766780956	0.889748612840448	0.578156719277501	1.36926990149107
GCST90200087	2-methylserine levels	Inverse variance weighted (multiplicative random effects)	26	0.0104347447678156	0.0585755318648084	0.858611694653436	1.01048937657464	0.900888934887607	1.13342360043259
GCST90200087	2-methylserine levels	MR Egger	26	-0.0611787	0.0628181021418196	0.33981952060857	0.940655130908291	0.831684448362508	1.06390359594463
GCST90200087	2-methylserine levels	Weighted median	26	-0.0241229	0.0564307796887569	0.669031522317654	0.976165739124262	0.873954275987069	1.09033112649261
GCST90200087	2-methylserine levels	Weighted mode	26	-0.0330336	0.0467331778410173	0.486192849145294	0.967506028381472	0.882822911445737	1.06031221303665
GCST90200088	(S)-3-hydroxybutyrylcarnitine levels	Inverse variance weighted	19	0.0852114682763035	0.0839862821761426	0.310302294754643	1.08894732016467	0.923668863147071	1.28380019442639
GCST90200088	(S)-3-hydroxybutyrylcarnitine levels	MR Egger	19	0.109334679090557	0.116645172452043	0.361716906966235	1.11553563432437	0.887550499048095	1.4020833212106
GCST90200088	(S)-3-hydroxybutyrylcarnitine levels	Weighted median	19	0.106381980632727	0.11141711807473	0.339674687720229	1.11224665205325	0.894048217415545	1.38369787099377
GCST90200088	(S)-3-hydroxybutyrylcarnitine levels	Weighted mode	19	0.112543184644054	0.101794551996049	0.283462218249928	1.11912058469337	0.916700803713598	1.36623735684617
GCST90200089	Methylsuccinoylcarnitine levels	Inverse variance weighted	30	-0.0632905	0.0845864482062208	0.454318949083469	0.938670780902848	0.795264984679766	1.10793616202725
GCST90200089	Methylsuccinoylcarnitine levels	MR Egger	30	0.0557784541382502	0.169834032659782	0.745030797046437	1.05736340329927	0.757981537971188	1.47499287334769
GCST90200089	Methylsuccinoylcarnitine levels	Weighted median	30	-0.0797699	0.114565768778236	0.486253260843887	0.923328783162445	0.737625671486563	1.15578412570443
GCST90200089	Methylsuccinoylcarnitine levels	Weighted mode	30	-0.0719814	0.119564923711545	0.551833868618076	0.93054818647787	0.736144631668365	1.1762904870946
GCST90200090	Dihomo-linolenoyl-choline levels	Inverse variance weighted	27	0.0427763462488398	0.138005720111042	0.756590860848629	1.04370444033191	0.796351294958167	1.36788747085013
GCST90200090	Dihomo-linolenoyl-choline levels	MR Egger	27	-0.0595034	0.360525216633837	0.870234745273844	0.942232320985633	0.464807083271072	1.91004349688926
GCST90200090	Dihomo-linolenoyl-choline levels	Weighted median	27	0.134063169697418	0.166469318656337	0.420627772656229	1.14346504970445	0.825128048103358	1.58461746985942
GCST90200090	Dihomo-linolenoyl-choline levels	Weighted mode	27	0.0654636432244096	0.312311339940674	0.83560570350421	1.06765392015389	0.57887623365451	1.96913403409869
GCST90200091	Docosahexaenoylcholine levels	Inverse variance weighted	20	0.046415731014167	0.126623852106895	0.713944352148645	1.04750980276038	0.817285317619111	1.34258717638002
GCST90200091	Docosahexaenoylcholine levels	MR Egger	20	0.308979804874652	0.250683694975964	0.233601234058685	1.36203486376087	0.833301100219831	2.22625287499404
GCST90200091	Docosahexaenoylcholine levels	Weighted median	20	0.0255642005209727	0.171332961228591	0.881389728436791	1.02589376707058	0.733264788069324	1.43530418811651
GCST90200091	Docosahexaenoylcholine levels	Weighted mode	20	-0.0142681	0.280401070730594	0.959948593596075	0.985833199167734	0.569011743332394	1.70799128132152
GCST90200092	Glycocholate glucuronide (1) levels	Inverse variance weighted	22	0.02450503412346	0.113595770495658	0.829204950187404	1.02480775010295	0.820252814358776	1.28037466776884
GCST90200092	Glycocholate glucuronide (1) levels	MR Egger	22	0.158921185387116	0.219957214873426	0.478345422600311	1.17224555296032	0.761705747686944	1.80405575329859
GCST90200092	Glycocholate glucuronide (1) levels	Weighted median	22	0.0124549460471161	0.138055714001746	0.928114926767062	1.01253283190647	0.772491515535355	1.32716374881869
GCST90200092	Glycocholate glucuronide (1) levels	Weighted mode	22	-0.115985	0.217085093364803	0.598755427533921	0.890488212147121	0.581890963537127	1.36274543799885
GCST90200093	Caffeic acid sulfate levels	Inverse variance weighted	25	0.0286740347338919	0.147007961760704	0.845353103083759	1.02908909249722	0.771466854650924	1.37274123173567
GCST90200093	Caffeic acid sulfate levels	MR Egger	25	0.147426988870966	0.317504678242149	0.646776469217712	1.15884867289099	0.621958330978099	2.15919649239091
GCST90200093	Caffeic acid sulfate levels	Weighted median	25	0.0896457369760422	0.192544190054096	0.64151239501204	1.09378672686731	0.749955898987997	1.59525300819089
GCST90200093	Caffeic acid sulfate levels	Weighted mode	25	0.158696471367689	0.353836056627341	0.657813518979813	1.17198216254522	0.585773431623946	2.34483524716423
GCST90200094	Ascorbic acid 2-sulfate levels	Inverse variance weighted	26	-0.0369821	0.0713766869545891	0.604370390331285	0.963693371533036	0.837879971613842	1.10839851267471
GCST90200094	Ascorbic acid 2-sulfate levels	MR Egger	26	0.035273302303366	0.0890487831982227	0.695522022573395	1.03590278473234	0.869999786474497	1.23344234803174
GCST90200094	Ascorbic acid 2-sulfate levels	Weighted median	26	0.0112370069709092	0.0894796950974242	0.900063096032661	1.0113	0.848620494611158	1.20516587053034
GCST90200094	Ascorbic acid 2-sulfate levels	Weighted mode	26	0.00756051572509842	0.0841538919478107	0.929129045494928	1.00758916858874	0.854378382486986	1.18827436820454
GCST90200095	1-linoleoyl-2-linolenoyl-GPC (18:2/18:3) levels	Inverse variance weighted	20	-0.0183742	0.0493507827511726	0.709655841150789	0.98179357470398	0.891275464514898	1.08150472183665
GCST90200095	1-linoleoyl-2-linolenoyl-GPC (18:2/18:3) levels	MR Egger	20	0.0038059171555557	0.0569042226387608	0.947412263746828	1.00381316885512	0.897873257559208	1.12225291207152
GCST90200095	1-linoleoyl-2-linolenoyl-GPC (18:2/18:3) levels	Weighted median	20	-0.0129742	0.0516320227896753	0.801595858240779	0.987109588816595	0.89210362810494	1.09223335679456
GCST90200095	1-linoleoyl-2-linolenoyl-GPC (18:2/18:3) levels	Weighted mode	20	-0.00815743	0.0468737016778468	0.863682705076089	0.991875748632797	0.904810374455708	1.08731898804508
GCST90200096	Catechol glucuronide levels	Inverse variance weighted	18	-0.273488	0.114222195146754	0.0166498409705671	0.760721509692548	0.608131921936321	0.951598155653975
GCST90200096	Catechol glucuronide levels	MR Egger	18	-0.418623	0.284795952961649	0.160977617502698	0.657952456786627	0.376505481709131	1.14978786876202
GCST90200096	Catechol glucuronide levels	Weighted median	18	-0.351869	0.157546905710172	0.0255209406258136	0.70337213456589	0.516509751693624	0.957837403962967
GCST90200096	Catechol glucuronide levels	Weighted mode	18	-0.421839	0.277782075041438	0.147241643148383	0.65583940658305	0.380491213425354	1.13044746383241
GCST90200097	Furaneol sulfate levels	Inverse variance weighted	15	-0.102824	0.118094729668519	0.383920791765445	0.902285335189042	0.715846054397451	1.13728199114329
GCST90200097	Furaneol sulfate levels	MR Egger	15	-0.280487	0.246007890418542	0.274792392145352	0.755415404703194	0.466422715441155	1.22346621373951
GCST90200097	Furaneol sulfate levels	Weighted median	15	-0.0443695	0.160816909925499	0.782624521383314	0.956600467277453	0.697975970721579	1.31105438063923
GCST90200097	Furaneol sulfate levels	Weighted mode	15	-0.0247884	0.175415700219845	0.889636327016857	0.975516278724091	0.691699819781766	1.3757875639695
GCST90200098	Ceramide (d18:1/24:1) levels	Inverse variance weighted	29	-0.0611164	0.100352409227326	0.542512857517999	0.940713761943387	0.772744285723529	1.14519433952345
GCST90200098	Ceramide (d18:1/24:1) levels	MR Egger	29	-0.0911852	0.208832639369805	0.665842591106538	0.912848605054138	0.606229163557808	1.3745504601905
GCST90200098	Ceramide (d18:1/24:1) levels	Weighted median	29	-0.0128018	0.152982079022178	0.933309664665807	0.987279823924855	0.731508348991871	1.33248164846294
GCST90200098	Ceramide (d18:1/24:1) levels	Weighted mode	29	-0.0271039	0.164938814912639	0.870654268969372	0.973260117670875	0.70441755974374	1.34470704704369
GCST90200099	N-oleoylserine levels	Inverse variance weighted	20	-0.0111342	0.0982294560838309	0.909754095896255	0.988927572832066	0.815736480536681	1.1988893075667
GCST90200099	N-oleoylserine levels	MR Egger	20	0.049605858308077	0.2154845426021	0.820527572546035	1.05085682825296	0.688841660349837	1.60312614211667
GCST90200099	N-oleoylserine levels	Weighted median	20	-0.0873541	0.130876144281641	0.504480661381058	0.91635254135981	0.70902013006238	1.18431331418292
GCST90200099	N-oleoylserine levels	Weighted mode	20	-0.0762219	0.150478056860805	0.618310846172869	0.926610534972861	0.689934282957173	1.2444766186173
GCST90200100	Perfluorooctanesulfonate (PFOS) levels	Inverse variance weighted	24	0.224833145384361	0.109819940365297	0.0406297266878821	1.25211377779805	1.00963215573049	1.55283179488017
GCST90200100	Perfluorooctanesulfonate (PFOS) levels	MR Egger	24	0.0674096670364157	0.178404950483506	0.709165694202291	1.06973362302482	0.754074555483224	1.51752902403198
GCST90200100	Perfluorooctanesulfonate (PFOS) levels	Weighted median	24	0.0840266110365687	0.171976764566538	0.62513000277069	1.0876578371262	0.776430730654815	1.52363826411705
GCST90200100	Perfluorooctanesulfonate (PFOS) levels	Weighted mode	24	0.114016597995004	0.167613812751523	0.503146722740111	1.1207707272767	0.806939586782789	1.55665559565424
GCST90200101	Pimeloylcarnitine/3-methyladipoylcarnitine (C7-DC) levels	Inverse variance weighted	28	-0.017549	0.101916467932071	0.863288250958045	0.982604101887907	0.804684292370299	1.19986
GCST90200101	Pimeloylcarnitine/3-methyladipoylcarnitine (C7-DC) levels	MR Egger	28	-0.161536	0.208572754911714	0.445632855193204	0.850836253409683	0.565334218687488	1.28052098420104
GCST90200101	Pimeloylcarnitine/3-methyladipoylcarnitine (C7-DC) levels	Weighted median	28	-0.0495073	0.150311146850079	0.741879502636892	0.951698216570067	0.70884588779264	1.27775234507335
GCST90200101	Pimeloylcarnitine/3-methyladipoylcarnitine (C7-DC) levels	Weighted mode	28	-0.0457978	0.199516473183293	0.820176337870692	0.955235123090395	0.646068299469946	1.41234934624427
GCST90200102	1-palmitoleoyl-2-linolenoyl-GPC (16:1/18:3) levels	Inverse variance weighted	20	0.112922631045911	0.111153966768016	0.309671369523167	1.11954531154792	0.90037931456521	1.3920596401242
GCST90200102	1-palmitoleoyl-2-linolenoyl-GPC (16:1/18:3) levels	MR Egger	20	0.351609016411477	0.229689309912736	0.143203658130007	1.42135268948953	0.906121359508417	2.22955065203975
GCST90200102	1-palmitoleoyl-2-linolenoyl-GPC (16:1/18:3) levels	Weighted median	20	0.158482553430478	0.151183006017689	0.294508305670823	1.17173148135212	0.871241443097793	1.57586014217821
GCST90200102	1-palmitoleoyl-2-linolenoyl-GPC (16:1/18:3) levels	Weighted mode	20	0.205476669066875	0.156229599428334	0.204087638033695	1.22811032766769	0.904174102553848	1.6681023849986
GCST90200103	Linoleoyl-arachidonoyl-glycerol (18:2/20:4) [1] levels	Inverse variance weighted	20	-0.113431	0.071988028732491	0.115096432358262	0.892765726932097	0.775282645147703	1.02805170239913
GCST90200103	Linoleoyl-arachidonoyl-glycerol (18:2/20:4) [1] levels	MR Egger	20	-0.139226	0.111661934903301	0.228433950911787	0.870031666145654	0.699015010634331	1.08288819064025
GCST90200103	Linoleoyl-arachidonoyl-glycerol (18:2/20:4) [1] levels	Weighted median	20	-0.1448	0.117657164519515	0.218438659811749	0.865195704903211	0.687009202498069	1.08959764303167
GCST90200103	Linoleoyl-arachidonoyl-glycerol (18:2/20:4) [1] levels	Weighted mode	20	-0.187274	0.113580713019635	0.115620721749896	0.829216234715366	0.663721584849782	1.03597589653673
GCST90200104	Hexadecadienoate (16:2n6) levels	Inverse variance weighted (multiplicative random effects)	17	0.0848507787594056	0.251718039142935	0.736051616204644	1.08855461910767	0.664635454099698	1.78285878592761
GCST90200104	Hexadecadienoate (16:2n6) levels	MR Egger	17	0.625942382714479	0.623306500014514	0.331194155237199	1.87000738997033	0.551155465924316	6.34472096303921
GCST90200104	Hexadecadienoate (16:2n6) levels	Weighted median	17	0.0828247612589507	0.287259639491173	0.773096304914255	1.08635142101173	0.618657091117309	1.90761477865358
GCST90200104	Hexadecadienoate (16:2n6) levels	Weighted mode	17	0.398957684456496	0.550032303237872	0.478721874385181	1.49027055566461	0.507070298142268	4.37987856361839
GCST90200105	Glycosyl-N-behenoyl-sphingadienine (d18:2/22:0) levels	Inverse variance weighted	27	0.0641812147018003	0.101229539277285	0.526069947583926	1.06628560788328	0.874390084218683	1.30029493483443
GCST90200105	Glycosyl-N-behenoyl-sphingadienine (d18:2/22:0) levels	MR Egger	27	-0.0881822	0.208240071710967	0.675577599364443	0.915594018434301	0.608759034014679	1.37708413305035
GCST90200105	Glycosyl-N-behenoyl-sphingadienine (d18:2/22:0) levels	Weighted median	27	0.0692847400472472	0.143173566045308	0.628441714090659	1.07174133338364	0.809502474210491	1.41893264353912
GCST90200105	Glycosyl-N-behenoyl-sphingadienine (d18:2/22:0) levels	Weighted mode	27	0.0394310359992307	0.156198309794601	0.802684377265024	1.04021875876396	0.765889288862607	1.41280872029345
GCST90200106	4-hydroxyphenylacetylglutamine levels	Inverse variance weighted (multiplicative random effects)	25	0.194032901906899	0.149855686376882	0.195389786499409	1.21413622969626	0.905123171541966	1.62864771404507
GCST90200106	4-hydroxyphenylacetylglutamine levels	MR Egger	25	0.348244971452189	0.279538775008184	0.225385211124432	1.41657922870911	0.81901651740247	2.45012972091747
GCST90200106	4-hydroxyphenylacetylglutamine levels	Weighted median	25	0.182772977278061	0.170191158466955	0.282855145417038	1.2005418268676	0.86001822911217	1.67589549764138
GCST90200106	4-hydroxyphenylacetylglutamine levels	Weighted mode	25	0.138647617909389	0.220967661975472	0.536284613604466	1.14871924058767	0.744941937737516	1.77135401680293
GCST90200107	Gamma-glutamyl-alpha-lysine levels	Inverse variance weighted	31	-0.207874	0.0804353980717327	0.00975583478433507	0.812309001407376	0.693830317378876	0.951019142922707
GCST90200107	Gamma-glutamyl-alpha-lysine levels	MR Egger	31	-0.328798	0.113184707010432	0.00696067883595318	0.719788631781035	0.576580852005863	0.898565522318014
GCST90200107	Gamma-glutamyl-alpha-lysine levels	Weighted median	31	-0.214169	0.135638047948487	0.114341761581132	0.807211870381989	0.618771215256962	1.05304026370231
GCST90200107	Gamma-glutamyl-alpha-lysine levels	Weighted mode	31	-0.259651	0.11962550651027	0.038010793231233	0.771320489977236	0.610109210858039	0.975129186169842
GCST90200108	N-palmitoyl-sphingadienine (d18:2/16:0) levels	Inverse variance weighted	19	0.28531331419961	0.146113336956917	0.0508569379993764	1.33017872672237	0.998931744755366	1.77126761093979
GCST90200108	N-palmitoyl-sphingadienine (d18:2/16:0) levels	MR Egger	19	-0.0951144	0.407267943548215	0.81812918187702	0.909268905710795	0.409278440052355	2.02006717672875
GCST90200108	N-palmitoyl-sphingadienine (d18:2/16:0) levels	Weighted median	19	0.407165017691861	0.217631152481132	0.0613596472342076	1.50255203287357	0.980794774928472	2.30187055355911
GCST90200108	N-palmitoyl-sphingadienine (d18:2/16:0) levels	Weighted mode	19	0.681496856047598	0.438503461191919	0.137556525805719	1.97683455546845	0.836967592493035	4.66908742315092
GCST90200109	Linoleoyl-arachidonoyl-glycerol (18:2/20:4) [2] levels	Inverse variance weighted (multiplicative random effects)	33	-0.183847	0.100487977621103	0.0673189821454051	0.832063415464622	0.683312450183015	1.01319612597315
GCST90200109	Linoleoyl-arachidonoyl-glycerol (18:2/20:4) [2] levels	MR Egger	33	-0.456099	0.194947107148248	0.025921761849853	0.633751239969622	0.432490422428382	0.928669430198869
GCST90200109	Linoleoyl-arachidonoyl-glycerol (18:2/20:4) [2] levels	Weighted median	33	-0.264511	0.128430238613917	0.0394398300750311	0.767581322709532	0.596763665059348	0.987293834174573
GCST90200109	Linoleoyl-arachidonoyl-glycerol (18:2/20:4) [2] levels	Weighted mode	33	-0.273066	0.118438108761765	0.0277687861815463	0.761042748512823	0.603382206307609	0.959899146857967
GCST90200110	Palmitoleoylcarnitine (C16:1) levels	Inverse variance weighted	19	-0.0590362	0.154757072568103	0.702849559985456	0.942672627990867	0.696031696321306	1.27671151796655
GCST90200110	Palmitoleoylcarnitine (C16:1) levels	MR Egger	19	-0.439912	0.412849567756447	0.301527264772512	0.644092964712304	0.286763524027387	1.44668241401673
GCST90200110	Palmitoleoylcarnitine (C16:1) levels	Weighted median	19	-0.0824169	0.209507376286463	0.694035612771991	0.920887935591985	0.610759884647986	1.38849097859077
GCST90200110	Palmitoleoylcarnitine (C16:1) levels	Weighted mode	19	-0.418577	0.3613578381807	0.261861930695524	0.657982608931079	0.324056258461484	1.33600602472921
GCST90200111	N-stearoyl-sphingadienine (d18:2/18:0) levels	Inverse variance weighted	21	-0.0438235	0.0986375478500128	0.656834063683435	0.957122854200416	0.788870490660094	1.16126052232758
GCST90200111	N-stearoyl-sphingadienine (d18:2/18:0) levels	MR Egger	21	0.0463769808410313	0.140227609487498	0.744470452474297	1.04746921236061	0.795750858666811	1.37881315350583
GCST90200111	N-stearoyl-sphingadienine (d18:2/18:0) levels	Weighted median	21	0.0513811372819813	0.129226541518495	0.690921270227558	1.0527240492134	0.817174284709572	1.35617082491299
GCST90200111	N-stearoyl-sphingadienine (d18:2/18:0) levels	Weighted mode	21	0.0766816301817297	0.118439354078302	0.524713939998846	1.07969827832338	0.856021741844637	1.36182098564741
GCST90200112	2,3-dihydroxy-2-methylbutyrate levels	Inverse variance weighted	14	0.0321753479475096	0.195355097701869	0.869178652926487	1.03269857100473	0.704180443731269	1.5144787789111
GCST90200112	2,3-dihydroxy-2-methylbutyrate levels	MR Egger	14	0.399584718515797	0.46865077491214	0.410560729119936	1.49120529908794	0.595132743314266	3.73646597168274
GCST90200112	2,3-dihydroxy-2-methylbutyrate levels	Weighted median	14	-0.0382131	0.264588268976358	0.885165137252005	0.962507834214508	0.573036376148103	1.6166885201104
GCST90200112	2,3-dihydroxy-2-methylbutyrate levels	Weighted mode	14	-0.230948	0.424709788180961	0.595796280777613	0.793780404376718	0.345286901282329	1.82482256938344
GCST90200113	Stearoylcholine levels	Inverse variance weighted	17	0.151776627937986	0.152759623557429	0.320434650798273	1.16390022460036	0.862748345910928	1.57017250655456
GCST90200113	Stearoylcholine levels	MR Egger	17	0.0878257241001312	0.352971227003783	0.806875916997206	1.0917978313976	0.546621932579656	2.18070742060977
GCST90200113	Stearoylcholine levels	Weighted median	17	0.231081071114847	0.20354471974839	0.256256328441157	1.25996138178267	0.845466629662598	1.87766450843508
GCST90200113	Stearoylcholine levels	Weighted mode	17	0.242879130648892	0.256746023262022	0.358222293618088	1.27491451671486	0.770787102694786	2.10876261323993
GCST90200114	Glycosyl-N-tricosanoyl-sphingadienine (d18:2/23:0) levels	Inverse variance weighted	25	-0.0983025	0.106993993248971	0.358217847933674	0.906374710968332	0.734907456701699	1.1178483891971
GCST90200114	Glycosyl-N-tricosanoyl-sphingadienine (d18:2/23:0) levels	MR Egger	25	-0.276335	0.240646282458822	0.262646088216922	0.758558576312411	0.473311298653688	1.21571387654139
GCST90200114	Glycosyl-N-tricosanoyl-sphingadienine (d18:2/23:0) levels	Weighted median	25	0.015799366392607	0.156144662688927	0.919404271380282	1.01592483629254	0.748080884513301	1.37966802034717
GCST90200114	Glycosyl-N-tricosanoyl-sphingadienine (d18:2/23:0) levels	Weighted mode	25	0.035695951184076	0.20846043894728	0.86547367901666	1.0363407004206	0.688743394480042	1.55936457025343
GCST90200115	N-palmitoyl-heptadecasphingosine (d17:1/16:0) levels	Inverse variance weighted	28	-0.0904635	0.100064727208825	0.365968896370739	0.913507662348134	0.750819215952959	1.11144764470311
GCST90200115	N-palmitoyl-heptadecasphingosine (d17:1/16:0) levels	MR Egger	28	-0.0469102	0.218855743062602	0.831951767507529	0.954173077048566	0.621345831265793	1.46528103215819
GCST90200115	N-palmitoyl-heptadecasphingosine (d17:1/16:0) levels	Weighted median	28	-0.141819	0.146281825933524	0.332300501716325	0.867778444390986	0.651465248800732	1.15591649736635
GCST90200115	N-palmitoyl-heptadecasphingosine (d17:1/16:0) levels	Weighted mode	28	-0.172345	0.177651011094224	0.340592159342405	0.841688932874497	0.594199146027445	1.19226064941313
GCST90200116	Ceramide (d18:1/14:0, d16:1/16:0) levels	Inverse variance weighted	30	-0.120056	0.103370358542775	0.24547082252165	0.886870342721576	0.724218319949305	1.08605234517423
GCST90200116	Ceramide (d18:1/14:0, d16:1/16:0) levels	MR Egger	30	0.152261577228343	0.238415673337832	0.528247502172246	1.16446479407104	0.72976468763202	1.85810341280127
GCST90200116	Ceramide (d18:1/14:0, d16:1/16:0) levels	Weighted median	30	-0.104921	0.147024604245283	0.475455076212516	0.900395301380087	0.674968259179213	1.20111084887635
GCST90200116	Ceramide (d18:1/14:0, d16:1/16:0) levels	Weighted mode	30	-0.104313	0.204367127259149	0.613622127446924	0.900943565273704	0.603582691214636	1.34480216153092
GCST90200117	Glycosyl-N-(2-hydroxynervonoyl)-sphingosine (d18:1/24:1(2OH)) levels	Inverse variance weighted	25	-0.0470413	0.100502891193999	0.639741944267727	0.954047950194405	0.783466469978737	1.16176955383279
GCST90200117	Glycosyl-N-(2-hydroxynervonoyl)-sphingosine (d18:1/24:1(2OH)) levels	MR Egger	25	0.200444077700945	0.203878534885946	0.335761265978813	1.22194527634014	0.819420537038408	1.82220263085741
GCST90200117	Glycosyl-N-(2-hydroxynervonoyl)-sphingosine (d18:1/24:1(2OH)) levels	Weighted median	25	0.00130001912737261	0.155023449682255	0.993309057208685	1.00130086451854	0.738934539163882	1.35682305826446
GCST90200117	Glycosyl-N-(2-hydroxynervonoyl)-sphingosine (d18:1/24:1(2OH)) levels	Weighted mode	25	0.0290227573774162	0.158158578521293	0.855943974164069	1.02944802174572	0.755052454094696	1.40356239322052
GCST90200118	Glycosyl ceramide (d18:2/24:1, d18:1/24:2) levels	Inverse variance weighted	31	-0.00890631	0.0970039359738236	0.926845928582026	0.991133237461253	0.819522012138399	1.19868054774657
GCST90200118	Glycosyl ceramide (d18:2/24:1, d18:1/24:2) levels	MR Egger	31	0.073949487394408	0.196998161746678	0.710108387144147	1.07675241455248	0.731859363658447	1.58418
GCST90200118	Glycosyl ceramide (d18:2/24:1, d18:1/24:2) levels	Weighted median	31	0.0755812798346823	0.142020966600373	0.5945985939308	1.07851088534207	0.816457993682085	1.42467308643224
GCST90200118	Glycosyl ceramide (d18:2/24:1, d18:1/24:2) levels	Weighted mode	31	0.0595736327784597	0.154247052050332	0.702057803833465	1.06138391074867	0.784467143920821	1.43605224862017
GCST90200119	Glycosyl ceramide (d18:1/23:1, d17:1/24:1) levels	Inverse variance weighted	22	0.0670517582277827	0.0992743836816058	0.499409896430994	1.06935082444583	0.880270498760221	1.29904522229644
GCST90200119	Glycosyl ceramide (d18:1/23:1, d17:1/24:1) levels	MR Egger	22	0.285353403476069	0.243492065792876	0.25500066199446	1.33023	0.825396794305892	2.14383836826385
GCST90200119	Glycosyl ceramide (d18:1/23:1, d17:1/24:1) levels	Weighted median	22	0.0760262203036498	0.142411424485334	0.593445893972475	1.0789908652545	0.816196477551893	1.42639832359316
GCST90200119	Glycosyl ceramide (d18:1/23:1, d17:1/24:1) levels	Weighted mode	22	0.0923104537811594	0.211712906121596	0.667273687676591	1.0967052455255	0.724229576521629	1.66074741291269
GCST90200120	Sphingadienine levels	Inverse variance weighted	18	0.00361221365635296	0.11753801748702	0.975483031365213	1.00361874556261	0.797110232382621	1.26362772114207
GCST90200120	Sphingadienine levels	MR Egger	18	0.119800923059647	0.290814588594108	0.685842598026426	1.12727241529669	0.637503398754089	1.99331188001872
[truncated: 3,602 more rows]

## Sheet: Table S3
Table S2. Results of the associations between hyperaldosteronism and circulating metabolites using four medenlian randomization methods.
ID.Outcome	Metabolites	Method	nSNP	b	SE	P value	OR	OR_lci95	OR_uci95
ebi-met1400-GCST90199622	Benzoate levels || id:ebi-met1400-GCST90199622	Inverse variance weighted	7	0.0136275929521451	0.0275616819035167	0.620995599848648	1.01372087183758	0.960411631528897	1.06998912993508
ebi-met1400-GCST90199622	Benzoate levels || id:ebi-met1400-GCST90199622	MR Egger	7	0.0186336162362576	0.116154119769898	0.878828890599966	1.01880830540667	0.811372144870324	1.27927778853131
ebi-met1400-GCST90199622	Benzoate levels || id:ebi-met1400-GCST90199622	Weighted median	7	0.00755923709496141	0.0329705173251225	0.818657027959053	1.00758788025568	0.944534583669039	1.07485035909905
ebi-met1400-GCST90199622	Benzoate levels || id:ebi-met1400-GCST90199622	Weighted mode	7	0.00123751396128066	0.0435253505411885	0.978239682936434	1.00123827999764	0.919364900286223	1.09040283463132
ebi-met1400-GCST90199624	Hippurate levels || id:ebi-met1400-GCST90199624	Inverse variance weighted	8	0.000958696796737833	0.0261766978137332	0.970784764000088	1.0009591564934	0.950898805212549	1.05365494990188
ebi-met1400-GCST90199624	Hippurate levels || id:ebi-met1400-GCST90199624	MR Egger	8	-0.00192553	0.110108993495007	0.986614722027304	0.998076322312444	0.804335219049369	1.23848405685639
ebi-met1400-GCST90199624	Hippurate levels || id:ebi-met1400-GCST90199624	Weighted median	8	0.00712543502128763	0.0320314554942049	0.823962675060917	1.00715088133619	0.945864251345757	1.07240853677794
ebi-met1400-GCST90199624	Hippurate levels || id:ebi-met1400-GCST90199624	Weighted mode	8	0.0193225279758258	0.0437781654850931	0.67225432658979	1.01951041622706	0.935679125070253	1.11085249306747
ebi-met1400-GCST90199626	Xanthurenate levels || id:ebi-met1400-GCST90199626	Inverse variance weighted	11	0.00030771146766534	0.0212097104921794	0.988424659701255	1.0003077588157	0.959576419961758	1.04276802923811
ebi-met1400-GCST90199626	Xanthurenate levels || id:ebi-met1400-GCST90199626	MR Egger	11	-0.0456368	0.0785569287888957	0.575537975908489	0.955388861013056	0.819051416493885	1.11442072788923
ebi-met1400-GCST90199626	Xanthurenate levels || id:ebi-met1400-GCST90199626	Weighted median	11	0.00555123572402623	0.0252501123720008	0.825988023438125	1.00556667238402	0.957012348254576	1.05658441550274
ebi-met1400-GCST90199626	Xanthurenate levels || id:ebi-met1400-GCST90199626	Weighted mode	11	0.0197502563223892	0.0369979024359739	0.605127605887081	1.0199465830055	0.948602308028696	1.09665665303559
ebi-met1400-GCST90199628	3-methylhistidine levels || id:ebi-met1400-GCST90199628	Inverse variance weighted	9	0.00166497021760232	0.0232932050067921	0.943016700794642	1.00166635705009	0.956963803052895	1.04845709696141
ebi-met1400-GCST90199628	3-methylhistidine levels || id:ebi-met1400-GCST90199628	MR Egger	9	-0.0106257	0.0691714819868755	0.882248677513445	0.989430533722286	0.863983312576887	1.13309223316145
ebi-met1400-GCST90199628	3-methylhistidine levels || id:ebi-met1400-GCST90199628	Weighted median	9	-0.0113179	0.0299702815784238	0.705700060768715	0.988745910591561	0.932338206380171	1.04856635609428
ebi-met1400-GCST90199628	3-methylhistidine levels || id:ebi-met1400-GCST90199628	Weighted mode	9	-0.0183311	0.0439192967360343	0.687374814849226	0.981835851365492	0.900853200949881	1.07009847776545
ebi-met1400-GCST90199630	Phenylacetate levels || id:ebi-met1400-GCST90199630	Inverse variance weighted	6	0.0105175559682555	0.0303906423350179	0.729283521557119	1.01057305987785	0.952135328023252	1.07259743367693
ebi-met1400-GCST90199630	Phenylacetate levels || id:ebi-met1400-GCST90199630	MR Egger	6	-0.0497914	0.128523595088783	0.718183315389928	0.951427898650363	0.739561661215191	1.22398860541644
ebi-met1400-GCST90199630	Phenylacetate levels || id:ebi-met1400-GCST90199630	Weighted median	6	0.0198132669949023	0.0361120640893595	0.583238385119747	1.02001085255043	0.950310620749587	1.09482322579957
ebi-met1400-GCST90199630	Phenylacetate levels || id:ebi-met1400-GCST90199630	Weighted mode	6	0.0216343805675979	0.0474939901726252	0.66783535222975	1.02187010059539	0.931039253215936	1.12156227450557
ebi-met1400-GCST90199632	Tartarate levels || id:ebi-met1400-GCST90199632	Inverse variance weighted	7	-0.0233073	0.0312731218998271	0.45610043514597	0.976962180483412	0.918877321846283	1.0387187488501
ebi-met1400-GCST90199632	Tartarate levels || id:ebi-met1400-GCST90199632	MR Egger	7	-0.055576	0.121388604491798	0.666279326473324	0.945940162719458	0.745650990297937	1.20002897211761
ebi-met1400-GCST90199632	Tartarate levels || id:ebi-met1400-GCST90199632	Weighted median	7	-0.0336754	0.038321683504752	0.37953348977089	0.966885288965661	0.89692241375868	1.04230549674918
ebi-met1400-GCST90199632	Tartarate levels || id:ebi-met1400-GCST90199632	Weighted mode	7	-0.0355834	0.0484340376655977	0.490241600736046	0.965042259289709	0.877644117713889	1.06114374086034
ebi-met1400-GCST90199634	5-hydroxylysine levels || id:ebi-met1400-GCST90199634	Inverse variance weighted	9	0.00767567146358753	0.0230239090282823	0.738848747436587	1.00770520494454	0.963241432164411	1.05422145078471
ebi-met1400-GCST90199634	5-hydroxylysine levels || id:ebi-met1400-GCST90199634	MR Egger	9	0.0298345507069319	0.0728712357598629	0.694473140560416	1.03028406008212	0.893156848436838	1.18846454160549
ebi-met1400-GCST90199634	5-hydroxylysine levels || id:ebi-met1400-GCST90199634	Weighted median	9	0.00935008664602329	0.0285628016162887	0.743401761637693	1.0093939352624	0.954437607609813	1.06751463733296
ebi-met1400-GCST90199634	5-hydroxylysine levels || id:ebi-met1400-GCST90199634	Weighted mode	9	0.00986592370787671	0.0379356976500719	0.801378298683798	1.00991475238106	0.937547323804983	1.08786808002137
ebi-met1400-GCST90199636	Kynurenine levels || id:ebi-met1400-GCST90199636	Inverse variance weighted	10	0.00898397134649054	0.0217925409599266	0.68015631575117	1.00902444834098	0.966833085639523	1.05305698829739
ebi-met1400-GCST90199636	Kynurenine levels || id:ebi-met1400-GCST90199636	MR Egger	10	-0.00262996	0.0931819008089199	0.978174898369496	0.997373492358395	0.830882833584999	1.19722522003148
ebi-met1400-GCST90199636	Kynurenine levels || id:ebi-met1400-GCST90199636	Weighted median	10	0.0134853883385206	0.0257678638716216	0.600736739365013	1.01358	0.963657223535157	1.0660821659514
ebi-met1400-GCST90199636	Kynurenine levels || id:ebi-met1400-GCST90199636	Weighted mode	10	0.0142064183809895	0.0387693683658931	0.722507502709226	1.01430780910667	0.940088232636508	1.09438699038856
ebi-met1400-GCST90199638	Glycerol 3-phosphate levels || id:ebi-met1400-GCST90199638	Inverse variance weighted	10	0.00101220849664436	0.0232362539165749	0.965253858021175	1.00101272095255	0.956446094060939	1.04765597740524
ebi-met1400-GCST90199638	Glycerol 3-phosphate levels || id:ebi-met1400-GCST90199638	MR Egger	10	-0.0247416	0.0674031507914895	0.723087361554797	0.975561951433329	0.854830744643646	1.11334451532993
ebi-met1400-GCST90199638	Glycerol 3-phosphate levels || id:ebi-met1400-GCST90199638	Weighted median	10	-0.00282995	0.0290666888584045	0.922439975900272	0.997174048194952	0.941952281276392	1.05563318032003
ebi-met1400-GCST90199638	Glycerol 3-phosphate levels || id:ebi-met1400-GCST90199638	Weighted mode	10	-0.00252737	0.0404285691093319	0.95151953725265	0.997475822966549	0.92148630502549	1.07973174639342
ebi-met1400-GCST90199640	4-guanidinobutanoate levels || id:ebi-met1400-GCST90199640	Inverse variance weighted	6	-0.0178526	0.0278607043401585	0.521665624099891	0.982305830920956	0.930103356640241	1.03743819283359
ebi-met1400-GCST90199640	4-guanidinobutanoate levels || id:ebi-met1400-GCST90199640	MR Egger	6	-0.0259358	0.13534849172601	0.857371977554778	0.974397616603908	0.747352085799802	1.27041956968286
ebi-met1400-GCST90199640	4-guanidinobutanoate levels || id:ebi-met1400-GCST90199640	Weighted median	6	-0.0284432	0.0328702837661377	0.386864626366756	0.971957473429662	0.911312889704284	1.03663773532526
ebi-met1400-GCST90199640	4-guanidinobutanoate levels || id:ebi-met1400-GCST90199640	Weighted mode	6	-0.032851	0.0436193740212694	0.485301614960274	0.967682757024803	0.888389550801052	1.05405327809042
ebi-met1400-GCST90199642	Ribitol levels || id:ebi-met1400-GCST90199642	Inverse variance weighted	7	0.00577901209069122	0.0256553943585687	0.821780715818832	1.00579574279452	0.956470281289057	1.05766493325876
ebi-met1400-GCST90199642	Ribitol levels || id:ebi-met1400-GCST90199642	MR Egger	7	-0.0429761	0.119706640320198	0.734248644941738	0.95793426900815	0.757598943899583	1.21124517283093
ebi-met1400-GCST90199642	Ribitol levels || id:ebi-met1400-GCST90199642	Weighted median	7	-0.00169878	0.0309928402857024	0.956288253927579	0.998302663082283	0.939464970589987	1.06082529771313
ebi-met1400-GCST90199642	Ribitol levels || id:ebi-met1400-GCST90199642	Weighted mode	7	-0.00315871	0.0420737371906824	0.942595218860324	0.996846277995446	0.917940018005272	1.0825353317886
ebi-met1400-GCST90199644	Theobromine levels || id:ebi-met1400-GCST90199644	Inverse variance weighted	9	0.0102570591226121	0.0238938617394505	0.667722449539154	1.01030984306852	0.964085871627853	1.05875006474024
ebi-met1400-GCST90199644	Theobromine levels || id:ebi-met1400-GCST90199644	MR Egger	9	0.0279840216262104	0.118806883954383	0.820530670416731	1.02837925246205	0.814747140509603	1.29802712315496
ebi-met1400-GCST90199644	Theobromine levels || id:ebi-met1400-GCST90199644	Weighted median	9	0.0302832462417304	0.0298771451530781	0.31077730192036	1.03074644766731	0.972120065222872	1.09290845584512
ebi-met1400-GCST90199644	Theobromine levels || id:ebi-met1400-GCST90199644	Weighted mode	9	0.0341997290589829	0.0420742774400963	0.439826379537548	1.0347912639751	0.952880425638142	1.12374326430525
ebi-met1400-GCST90199646	Gentisate levels || id:ebi-met1400-GCST90199646	Inverse variance weighted	8	0.0104884238332157	0.0267291090355438	0.694764857140192	1.01054362015583	0.958965068315347	1.0648963575197
ebi-met1400-GCST90199646	Gentisate levels || id:ebi-met1400-GCST90199646	MR Egger	8	-0.0354819	0.146314018014392	0.816465873405682	0.965140250605186	0.724511730564509	1.28568753829902
ebi-met1400-GCST90199646	Gentisate levels || id:ebi-met1400-GCST90199646	Weighted median	8	0.0115673505760927	0.0320849685958827	0.718456492341775	1.01163451108233	0.949975401508399	1.07729566722232
ebi-met1400-GCST90199646	Gentisate levels || id:ebi-met1400-GCST90199646	Weighted mode	8	0.0184462999013486	0.0455367967360372	0.697508391402355	1.01861748384148	0.931642779374745	1.11371182319892
ebi-met1400-GCST90199648	1,5-anhydroglucitol (1,5-ag) levels || id:ebi-met1400-GCST90199648	Inverse variance weighted	11	0.0141318990512875	0.0226639362274368	0.532928906101866	1.01423222638484	0.970164711767249	1.06030140713296
[truncated: 2,736 more rows]
